# Supplementary material for: A facility location model for analysis of current and future demand for sexual health services
Source: PLoS One. 2017 Aug 29;12(8):e0183942. doi: 10.1371/journal.pone.0183942 (PMC5574542; doi:10.1371/journal.pone.0183942)
Supplement: S1 Data — (XLSX) [file pone.0183942.s004.xlsx]

## Sheet: Clinics
Clinic	No. Patients (Historical)
Clinic 1	50051
Clinic 2	19107
Clinic 3	60539
Clinic 4	6456
Clinic 5	56
Clinic 6	4559
Clinic 7	2061
Clinic 8	312
Clinic 9	2951
Clinic 10	4273
Clinic 11	1039
Clinic 12	2672
Clinic 13	1057
Clinic 14	5919
Clinic 15	2215
Clinic 16	101
Clinic 17	165
Clinic 18	8329
Clinic 19	133
Clinic 20	9827
Clinic 21	439
Clinic 22	2725
Clinic 23	2004
Clinic 24	10
Clinic 25	10181
Clinic 26	81
Clinic 27	920
Clinic 28	322

## Sheet: Patients
Location	No. Patients (Over the whole period)
Postcode sector 1	3375
Postcode sector 2	3338
Postcode sector 3	2922
Postcode sector 4	3191
Postcode sector 5	3134
Postcode sector 6	2881
Postcode sector 7	2393
Postcode sector 8	2209
Postcode sector 9	2465
Postcode sector 10	2449
Postcode sector 11	2234
Postcode sector 12	2138
Postcode sector 13	1968
Postcode sector 14	2006
Postcode sector 15	1884
Postcode sector 16	2180
Postcode sector 17	1609
Postcode sector 18	1817
Postcode sector 19	1468
Postcode sector 20	1790
Postcode sector 21	1545
Postcode sector 22	1633
Postcode sector 23	1780
Postcode sector 24	1590
Postcode sector 25	1461
Postcode sector 26	1469
Postcode sector 27	1605
Postcode sector 28	1770
Postcode sector 29	1626
Postcode sector 30	1521
Postcode sector 31	1292
Postcode sector 32	1400
Postcode sector 33	1249
Postcode sector 34	1240
Postcode sector 35	1283
Postcode sector 36	1340
Postcode sector 37	1338
Postcode sector 38	1343
Postcode sector 39	1223
Postcode sector 40	1339
Postcode sector 41	1118
Postcode sector 42	1255
Postcode sector 43	1161
Postcode sector 44	1116
Postcode sector 45	1316
Postcode sector 46	1291
Postcode sector 47	1203
Postcode sector 48	1254
Postcode sector 49	1130
Postcode sector 50	1146
Postcode sector 51	1268
Postcode sector 52	1249
Postcode sector 53	757
Postcode sector 54	843
Postcode sector 55	1049
Postcode sector 56	813
Postcode sector 57	987
Postcode sector 58	780
Postcode sector 59	1088
Postcode sector 60	1051
Postcode sector 61	855
Postcode sector 62	1041
Postcode sector 63	1030
Postcode sector 64	1052
Postcode sector 65	892
Postcode sector 66	1046
Postcode sector 67	862
Postcode sector 68	785
Postcode sector 69	878
Postcode sector 70	878
Postcode sector 71	1063
Postcode sector 72	842
Postcode sector 73	826
Postcode sector 74	952
Postcode sector 75	822
Postcode sector 76	890
Postcode sector 77	939
Postcode sector 78	780
Postcode sector 79	816
Postcode sector 80	1062
Postcode sector 81	1081
Postcode sector 82	890
Postcode sector 83	960
Postcode sector 84	857
Postcode sector 85	889
Postcode sector 86	933
Postcode sector 87	1016
Postcode sector 88	820
Postcode sector 89	995
Postcode sector 90	832
Postcode sector 91	991
Postcode sector 92	386
Postcode sector 93	710
Postcode sector 94	490
Postcode sector 95	457
Postcode sector 96	523
Postcode sector 97	386
Postcode sector 98	383
Postcode sector 99	531
Postcode sector 100	415
Postcode sector 101	637
Postcode sector 102	642
Postcode sector 103	562
Postcode sector 104	606
Postcode sector 105	639
Postcode sector 106	701
Postcode sector 107	653
Postcode sector 108	673
Postcode sector 109	542
Postcode sector 110	703
Postcode sector 111	436
Postcode sector 112	628
Postcode sector 113	391
Postcode sector 114	459
Postcode sector 115	433
Postcode sector 116	438
Postcode sector 117	516
Postcode sector 118	538
Postcode sector 119	626
Postcode sector 120	473
Postcode sector 121	475
Postcode sector 122	492
Postcode sector 123	659
Postcode sector 124	663
Postcode sector 125	531
Postcode sector 126	679
Postcode sector 127	536
Postcode sector 128	476
Postcode sector 129	418
Postcode sector 130	404
Postcode sector 131	565
Postcode sector 132	581
Postcode sector 133	496
Postcode sector 134	509
Postcode sector 135	561
Postcode sector 136	563
Postcode sector 137	567
Postcode sector 138	503
Postcode sector 139	531
Postcode sector 140	367
Postcode sector 141	458
Postcode sector 142	586
Postcode sector 143	436
Postcode sector 144	393
Postcode sector 145	673
Postcode sector 146	509
Postcode sector 147	528
Postcode sector 148	553
Postcode sector 149	423
Postcode sector 150	476
Postcode sector 151	489
Postcode sector 152	651
Postcode sector 153	438
Postcode sector 154	400
Postcode sector 155	625
Postcode sector 156	671
Postcode sector 157	569
Postcode sector 158	16
Postcode sector 159	6
Postcode sector 160	11
Postcode sector 161	50
Postcode sector 162	48
Postcode sector 163	15
Postcode sector 164	44
Postcode sector 165	188
Postcode sector 166	85
Postcode sector 167	12
Postcode sector 168	263
Postcode sector 169	121
Postcode sector 170	5
Postcode sector 171	42
Postcode sector 172	127
Postcode sector 173	113
Postcode sector 174	205
Postcode sector 175	244
Postcode sector 176	355
Postcode sector 177	256
Postcode sector 178	23
Postcode sector 179	57
Postcode sector 180	62
Postcode sector 181	315
Postcode sector 182	68
Postcode sector 183	100
Postcode sector 184	104
Postcode sector 185	298
Postcode sector 186	85
Postcode sector 187	115
Postcode sector 188	261
Postcode sector 189	222
Postcode sector 190	113
Postcode sector 191	27
Postcode sector 192	16
Postcode sector 193	192
Postcode sector 194	106
Postcode sector 195	243
Postcode sector 196	182
Postcode sector 197	131
Postcode sector 198	83
Postcode sector 199	224
Postcode sector 200	98
Postcode sector 201	132
Postcode sector 202	60
Postcode sector 203	201
Postcode sector 204	356
Postcode sector 205	356
Postcode sector 206	132
Postcode sector 207	7
Postcode sector 208	44
Postcode sector 209	22
Postcode sector 210	30
Postcode sector 211	5
Postcode sector 212	23
Postcode sector 213	51
Postcode sector 214	4
Postcode sector 215	39
Postcode sector 216	172
Postcode sector 217	50
Postcode sector 218	59
Postcode sector 219	322
Postcode sector 220	285
Postcode sector 221	166
Postcode sector 222	230
Postcode sector 223	193
Postcode sector 224	275
Postcode sector 225	178
Postcode sector 226	319
Postcode sector 227	334
Postcode sector 228	197
Postcode sector 229	306
Postcode sector 230	324
Postcode sector 231	334
Postcode sector 232	126
Postcode sector 233	162
Postcode sector 234	282
Postcode sector 235	270
Postcode sector 236	180
Postcode sector 237	217
Postcode sector 238	176
Postcode sector 239	125
Postcode sector 240	344
Postcode sector 241	342
Postcode sector 242	304
Postcode sector 243	339
Postcode sector 244	340
Postcode sector 245	180
Postcode sector 246	311
Postcode sector 247	177
Postcode sector 248	314
Postcode sector 249	187
Postcode sector 250	2
Postcode sector 251	241
Postcode sector 252	306
Postcode sector 253	83
Postcode sector 254	55
Postcode sector 255	129
Postcode sector 256	295
Postcode sector 257	242
Postcode sector 258	227
Postcode sector 259	302
Postcode sector 260	219
Postcode sector 261	190
Postcode sector 262	159
Postcode sector 263	235
Postcode sector 264	67
Postcode sector 265	265
Postcode sector 266	316
Postcode sector 267	7
Postcode sector 268	29
Postcode sector 269	36
Postcode sector 270	20
Postcode sector 271	19
Postcode sector 272	257
Postcode sector 273	209
Postcode sector 274	216
Postcode sector 275	261
Postcode sector 276	342
Postcode sector 277	0
Postcode sector 278	0

## Sheet: Travel Time Public Transport
Locations	Clinic 1	Clinic 2	Clinic 3	Clinic 4	Clinic 5	Clinic 6	Clinic 7	Clinic 8	Clinic 9	Clinic 10	Clinic 11	Clinic 12	Clinic 13	Clinic 14	Clinic 15	Clinic 16	Clinic 17	Clinic 18	Clinic 19	Clinic 20	Clinic 21	Clinic 22	Clinic 23	Clinic 24	Clinic 25	Clinic 26	Clinic 27	Clinic 28	Postcode sector 158	Postcode sector 159	Postcode sector 160	Postcode sector 161	Postcode sector 162	Postcode sector 163	Postcode sector 164	Postcode sector 165	Postcode sector 166	Postcode sector 167	Postcode sector 92	Postcode sector 168	Postcode sector 169	Postcode sector 170	Postcode sector 171	Postcode sector 172	Postcode sector 173	Postcode sector 93	Postcode sector 53	Postcode sector 54	Postcode sector 55
Postcode sector 158	01:10:31	01:17:11	01:42:28	01:47:01	01:07:36	01:07:21	01:28:16	01:14:55	01:07:57	01:05:58	01:23:34	01:21:45	01:20:09	01:41:07	01:54:18	01:18:03	01:45:11	01:19:18	01:38:17	01:45:31	01:50:37	03:10:02	02:18:46	02:00:34	02:08:01	00:24:19	00:22:26	00:46:38	00:00:00	00:07:14	00:08:01	00:17:59	00:26:09	00:30:45	00:21:40	00:46:36	00:53:22	00:31:13	00:41:30	00:30:45	00:52:16	01:23:05	03:00:10	02:49:11	02:33:46	02:10:58	02:25:13	02:16:27	02:23:28
Postcode sector 159	01:04:43	01:11:23	01:36:40	01:41:13	01:01:48	01:01:33	01:22:28	00:52:17	01:02:09	01:00:10	01:17:46	01:15:57	01:14:21	01:35:19	01:48:30	01:12:15	01:39:23	01:13:30	01:32:29	01:39:43	01:44:49	03:04:14	02:12:58	01:54:46	02:02:13	00:18:31	00:16:38	00:48:17	00:06:46	00:00:00	00:15:04	00:36:25	00:27:50	00:38:20	00:30:52	00:48:15	00:55:01	00:40:25	00:35:42	00:24:57	00:30:58	01:24:44	02:54:22	02:43:23	02:27:58	02:05:10	02:19:25	02:10:39	02:17:40
Postcode sector 160	01:10:02	01:28:42	01:53:59	01:58:32	01:19:07	01:44:52	01:42:47	01:12:43	01:19:28	01:17:29	01:25:05	01:31:16	01:18:18	01:52:38	02:05:49	01:29:34	01:56:42	01:30:49	01:49:48	01:57:02	02:02:08	03:21:33	02:30:17	02:12:05	02:19:32	00:32:50	00:30:57	00:58:53	00:08:46	00:15:59	00:00:00	00:15:47	00:23:57	00:29:05	00:32:31	00:58:51	01:05:37	00:42:04	00:45:15	00:39:16	00:50:04	01:35:20	03:11:41	03:00:42	02:45:17	02:22:29	02:36:44	02:27:58	02:34:59
Postcode sector 161	01:47:29	01:41:09	02:06:26	02:10:59	01:31:34	01:44:19	02:05:14	01:09:04	01:31:55	01:32:56	02:00:32	01:58:43	01:57:07	02:05:05	02:18:16	01:42:01	02:09:09	01:48:30	02:08:06	02:09:29	02:14:35	03:06:52	02:42:44	02:24:32	02:31:59	00:42:26	00:43:14	01:10:47	00:19:16	00:26:05	00:14:39	00:00:00	00:20:18	00:49:00	00:44:49	01:10:45	01:17:31	00:54:22	00:41:36	00:49:04	00:46:25	01:44:14	03:24:08	03:43:09	03:04:44	02:34:56	02:49:11	02:40:25	02:47:26
Postcode sector 162	01:12:39	01:36:19	02:01:36	02:06:09	01:26:44	01:09:29	01:30:24	00:45:14	01:27:05	01:25:06	01:25:42	01:23:53	01:22:17	02:00:15	02:13:26	01:37:11	02:04:19	01:38:26	01:57:25	02:04:39	02:06:14	03:29:10	02:37:54	02:19:42	02:24:38	00:18:36	00:18:32	01:19:33	00:30:49	00:27:32	00:26:12	00:23:41	00:00:00	00:57:46	00:53:35	01:19:31	01:26:17	01:03:08	00:24:46	00:25:14	00:28:23	01:53:00	12:27:18	04:43:09	04:04:44	02:26:35	02:40:50	02:32:04	02:51:05
Postcode sector 163	01:53:06	02:16:46	02:42:03	02:46:36	02:07:11	01:49:56	02:10:51	01:40:40	02:07:32	02:08:33	02:06:09	02:04:20	02:02:44	02:40:42	02:53:53	02:17:38	02:44:46	02:18:53	02:37:52	02:45:06	02:54:12	03:42:29	03:18:21	03:00:09	03:15:36	01:10:03	01:09:59	01:01:05	00:36:46	00:42:17	00:32:32	00:46:45	00:54:55	00:00:00	00:46:35	01:01:03	01:07:49	00:44:40	01:16:13	01:16:41	01:19:50	02:04:32	04:17:45	04:18:46	05:04:44	03:18:33	03:32:48	03:24:02	04:09:03
Postcode sector 164	01:25:14	01:43:54	02:49:11	02:13:44	02:14:19	01:35:13	01:57:59	01:22:49	01:34:40	01:35:30	01:50:08	01:41:28	01:36:06	02:47:50	03:01:01	02:24:46	02:51:54	02:26:01	02:45:00	02:52:14	03:54:12	03:49:37	03:25:29	03:07:17	04:15:36	01:06:11	01:06:07	00:29:32	00:32:54	00:44:13	00:28:40	00:42:53	00:51:03	00:35:17	00:00:00	00:29:30	00:36:16	00:13:07	01:12:21	01:12:49	01:15:58	01:32:59	05:17:45	04:25:54	06:04:44	03:18:33	03:32:48	03:24:02	04:09:03
Postcode sector 165	00:58:11	01:43:25	01:50:42	01:38:27	01:15:50	01:28:46	01:19:30	01:17:13	01:21:44	01:37:34	01:06:48	01:05:59	01:11:23	01:49:21	02:02:32	01:26:17	01:53:25	01:27:32	01:46:31	01:53:45	02:19:51	03:27:08	02:27:00	02:08:48	02:41:15	01:08:45	01:06:52	00:02:59	00:46:37	00:46:42	00:59:10	01:07:36	01:15:46	01:29:22	00:30:17	00:00:00	00:07:41	00:19:50	01:25:56	01:15:11	01:21:12	00:23:42	04:05:24	03:02:25	02:47:00	02:45:32	03:00:10	02:52:55	02:58:57
Postcode sector 166	01:05:09	01:50:23	01:57:40	01:45:25	01:22:48	01:35:44	01:26:28	01:24:11	01:28:42	01:44:32	01:13:46	01:12:57	01:18:21	01:56:19	02:09:30	01:33:15	02:00:23	01:34:30	01:53:29	02:00:43	02:26:49	03:34:06	02:33:58	02:15:46	02:48:13	01:15:43	01:13:50	00:08:09	00:53:35	00:53:40	01:06:08	01:14:34	01:22:44	01:36:20	00:37:15	00:07:49	00:00:00	00:26:48	01:32:54	01:22:09	01:28:10	00:30:40	04:12:22	03:09:23	02:53:58	02:52:30	03:07:08	02:59:53	03:05:55
Postcode sector 167	01:05:17	01:21:57	02:58:14	02:02:47	02:23:22	01:13:07	00:45:50	00:55:45	01:14:43	01:15:44	01:20:20	01:26:31	01:14:56	02:56:53	03:10:04	02:33:49	03:00:57	02:35:04	02:54:03	03:01:17	03:26:49	03:58:40	03:34:32	03:16:20	03:48:13	01:15:14	01:15:10	00:18:35	00:41:57	00:53:16	00:37:43	00:51:56	01:00:06	00:44:20	00:12:37	00:18:33	00:25:19	00:00:00	01:21:24	01:21:52	01:25:01	01:22:02	05:12:22	04:34:57	03:53:58	02:52:30	03:07:08	02:59:53	03:05:55
Postcode sector 92	01:05:47	01:24:27	01:49:44	01:54:17	01:14:52	01:34:31	01:38:32	00:27:16	01:15:13	01:13:14	01:20:50	01:27:01	01:14:03	01:48:23	02:01:34	01:25:19	01:52:27	01:26:34	01:45:33	01:52:47	01:57:53	03:11:12	02:26:02	02:07:50	02:15:17	00:20:07	00:12:36	01:11:07	00:41:37	00:35:53	00:46:27	00:42:20	00:24:54	01:14:18	01:10:07	01:10:45	01:17:31	01:19:40	00:00:00	00:12:49	00:31:43	02:14:26	03:07:26	02:56:27	04:53:58	02:18:14	02:32:29	02:23:43	02:30:44
Postcode sector 168	01:05:13	01:13:53	01:39:10	01:43:43	01:04:18	01:02:03	01:22:58	00:35:24	01:04:39	01:02:40	01:18:16	01:16:27	01:14:51	01:37:49	01:51:00	01:14:45	01:41:53	01:16:00	01:34:59	01:42:13	01:47:19	03:06:44	02:15:28	01:57:16	02:04:43	00:11:06	00:14:43	01:05:39	00:31:03	00:25:19	00:43:54	00:43:15	00:25:49	01:03:44	00:59:33	01:05:17	01:12:03	01:09:06	00:13:00	00:00:00	00:24:45	02:08:58	02:56:52	02:45:53	02:30:28	02:07:40	02:21:55	02:13:09	02:20:10
Postcode sector 169	01:11:27	01:20:07	01:45:24	01:49:57	01:10:32	01:08:17	01:29:12	00:49:31	01:10:53	01:08:54	01:24:30	01:22:41	01:21:05	01:44:03	01:57:14	01:20:59	01:48:07	01:22:14	01:41:13	01:48:27	01:53:33	03:12:58	02:21:42	02:03:30	02:10:57	00:16:30	00:20:57	01:11:53	00:37:17	00:31:33	00:50:08	00:46:26	00:29:00	01:09:58	01:05:47	01:11:31	01:18:17	01:15:20	00:23:27	00:23:18	00:00:00	02:18:32	03:03:06	02:52:07	02:36:42	02:13:54	02:28:09	02:19:23	02:26:24
Postcode sector 170	01:21:09	02:27:23	02:26:18	02:09:13	02:04:48	02:20:33	01:47:28	02:20:11	01:39:09	01:39:59	01:29:46	01:28:57	01:31:48	02:13:19	02:40:30	02:03:15	02:18:23	01:40:44	02:00:20	02:13:43	03:06:49	02:59:06	03:36:36	02:46:46	03:24:13	01:53:40	01:53:36	00:23:01	01:09:23	01:09:28	01:21:56	01:30:22	01:38:32	02:22:08	01:13:03	00:22:59	00:29:45	01:02:36	01:59:50	02:00:18	02:03:27	00:00:00	04:16:22	04:06:52	03:46:55	03:18:30	03:33:08	03:25:53	03:31:55
Postcode sector 171	02:29:35	01:50:02	02:28:34	02:25:52	02:28:27	02:12:12	02:50:07	02:49:56	02:01:48	02:02:38	02:45:25	02:43:36	02:36:27	02:05:58	02:52:30	02:27:13	02:26:02	02:50:09	03:03:11	02:51:22	01:43:28	01:35:25	01:19:02	01:45:25	01:03:52	02:49:10	02:47:17	03:25:48	03:01:12	02:55:28	03:14:03	03:27:01	03:09:35	03:33:53	03:29:42	03:25:26	03:32:12	03:18:15	03:06:21	02:55:36	03:01:37	03:59:07	00:00:00	01:16:55	00:52:37	00:51:32	01:00:24	00:58:55	00:44:34
Postcode sector 172	02:13:55	01:34:22	02:14:32	02:10:12	02:12:47	01:56:32	02:34:27	02:34:16	01:46:08	01:46:58	02:29:45	02:27:56	02:20:47	01:46:10	02:35:42	02:02:06	02:16:14	02:21:31	02:36:20	02:43:42	01:43:09	00:30:37	01:03:22	01:28:37	00:46:56	02:33:30	02:31:37	03:10:08	02:45:32	02:39:48	02:58:23	03:11:21	02:53:55	03:18:13	03:14:02	03:09:46	03:16:32	04:18:15	02:50:41	02:39:56	02:45:57	03:43:27	00:56:09	00:00:00	00:49:35	00:39:47	00:54:02	00:41:41	00:51:32
Postcode sector 173	02:31:53	01:30:20	02:16:52	02:06:10	02:39:09	02:02:30	02:50:25	03:00:14	01:54:19	01:58:56	02:47:43	02:53:54	02:40:45	01:54:16	02:40:48	02:15:31	02:14:20	02:33:41	02:51:29	02:39:40	01:26:29	01:00:31	00:44:08	01:33:43	00:31:41	02:49:28	02:47:35	03:41:06	02:59:30	02:53:46	03:09:21	03:25:19	03:19:53	03:47:05	03:21:48	03:40:44	03:47:30	03:06:33	03:06:39	02:55:54	02:59:36	03:51:13	00:54:19	00:54:37	00:00:00	00:26:16	00:41:55	00:25:09	00:42:37
Postcode sector 93	01:41:29	00:53:26	01:46:46	01:31:46	01:40:21	01:23:36	02:02:01	02:16:14	01:21:12	01:22:02	01:57:19	02:05:36	01:48:21	01:17:52	02:08:24	01:27:48	01:41:56	01:49:03	02:05:50	02:03:44	00:33:35	00:53:49	00:25:09	01:00:19	00:07:16	02:01:04	01:59:11	02:51:34	02:13:06	02:07:22	02:37:44	02:38:55	02:21:29	03:01:49	02:41:36	02:51:32	02:58:18	03:01:09	02:18:15	02:07:30	02:18:55	03:18:01	00:47:32	00:55:19	00:23:01	00:00:00	00:16:58	00:10:44	00:14:54
Postcode sector 53	01:56:49	01:17:16	01:59:48	01:43:47	01:55:41	01:39:26	02:17:21	02:17:10	01:40:27	01:30:03	02:12:39	02:10:50	02:03:41	01:37:12	02:23:44	01:58:27	01:57:16	02:16:37	02:34:25	02:22:36	00:48:06	01:08:20	00:40:29	01:16:39	00:21:47	02:16:24	02:14:31	02:54:54	02:28:26	02:22:42	02:41:17	02:54:15	02:36:49	03:17:09	02:56:56	02:54:52	03:01:38	03:16:29	02:33:35	02:22:50	02:34:15	03:26:21	01:01:06	01:02:26	00:46:39	00:17:40	00:00:00	00:26:38	00:24:36
Postcode sector 54	01:47:11	01:00:25	01:51:56	01:30:15	01:46:03	01:30:35	02:07:43	02:23:13	01:28:11	01:29:01	02:03:01	02:12:35	01:54:03	01:27:34	02:06:45	02:00:17	01:47:38	01:58:32	02:21:31	02:16:45	00:38:34	00:54:13	00:30:51	01:07:01	00:14:15	02:06:46	02:04:53	02:50:03	02:18:48	02:13:04	02:31:39	02:44:37	02:27:11	03:07:31	02:47:18	02:50:01	02:56:47	03:06:51	02:23:57	02:13:12	02:24:37	03:16:30	00:55:03	00:55:43	00:21:39	00:09:05	00:24:31	00:00:00	00:16:24
Postcode sector 55	01:58:54	01:19:21	01:58:58	01:43:50	01:57:46	01:40:10	02:19:26	02:19:15	01:31:07	01:32:08	02:14:44	02:12:55	02:05:46	01:36:22	02:22:54	01:57:37	01:56:26	02:15:47	02:33:35	02:21:46	01:15:30	01:08:23	00:46:34	01:15:49	00:18:56	02:18:29	02:16:36	02:56:59	02:30:31	02:24:47	02:43:22	02:56:20	02:38:54	03:19:14	02:59:01	02:56:57	03:03:43	03:18:34	02:35:40	02:24:55	02:36:20	03:28:26	00:41:33	01:02:29	00:42:32	00:11:56	00:25:58	00:13:41	00:00:00
Postcode sector 174	01:56:10	00:54:00	02:15:17	01:23:50	01:55:02	01:24:10	02:16:42	02:16:48	01:21:46	01:22:36	02:11:23	02:06:10	02:03:02	01:35:15	02:27:07	01:53:52	01:55:19	01:52:07	02:15:06	02:10:20	01:20:09	01:22:23	00:50:13	01:14:42	00:44:03	02:15:45	02:13:52	02:43:38	02:27:47	02:22:03	02:38:18	02:53:36	02:36:10	03:16:30	02:56:17	02:43:36	02:50:22	03:15:50	02:32:56	02:22:11	02:33:36	03:10:05	01:20:09	01:33:53	00:59:48	00:28:30	00:22:37	00:44:44	00:25:26
Postcode sector 175	02:05:27	00:59:08	01:44:44	01:28:58	02:04:19	01:29:18	02:25:59	02:25:48	01:26:54	01:27:44	02:21:17	02:11:18	02:12:19	01:15:50	02:06:22	01:25:46	01:39:54	01:47:01	02:03:48	02:01:42	01:27:00	01:16:17	00:58:04	00:58:17	00:34:41	02:25:02	02:23:09	03:03:32	02:37:04	02:31:20	02:49:55	03:02:53	02:45:27	03:25:47	03:05:34	03:03:30	03:10:16	03:25:07	02:42:13	02:31:28	02:42:53	03:15:13	01:04:50	01:10:23	00:50:26	00:20:01	00:36:13	00:27:24	00:24:17
Postcode sector 176	01:36:27	00:34:07	01:55:24	01:03:57	01:42:32	01:04:17	02:04:12	01:56:55	01:01:53	01:02:43	01:51:30	01:46:17	01:44:32	01:43:03	02:07:14	01:33:59	02:03:07	01:32:14	01:55:13	01:50:27	00:39:19	01:29:10	01:06:00	01:22:30	00:30:37	02:03:15	02:01:22	02:23:45	02:10:17	02:04:33	02:18:25	02:41:06	02:23:40	03:04:00	02:43:47	02:23:43	02:30:29	03:03:20	02:20:26	02:09:41	02:21:06	02:50:12	01:22:46	01:30:40	01:03:19	00:33:34	00:47:49	00:39:03	00:58:19
Postcode sector 94	01:47:46	00:45:26	02:06:43	01:15:16	01:53:51	01:15:36	02:15:31	02:08:14	01:13:12	01:14:02	02:02:49	01:57:36	01:55:51	01:43:25	02:18:33	01:45:18	02:03:29	01:43:33	02:06:32	02:01:46	00:49:38	01:14:52	00:51:42	01:22:52	00:16:19	02:14:34	02:12:41	02:35:04	02:21:36	02:15:52	02:29:44	02:52:25	02:34:59	03:15:19	02:55:06	02:35:02	02:41:48	03:14:39	02:31:45	02:21:00	02:32:25	03:01:31	01:08:28	01:08:58	00:49:01	00:19:16	00:33:31	00:24:45	00:31:46
Postcode sector 177	01:35:03	00:32:43	01:54:00	01:02:33	01:41:08	01:02:53	02:02:48	01:55:31	01:00:29	01:01:19	01:50:06	01:44:53	01:43:08	01:42:06	02:05:50	01:32:35	02:02:10	01:30:50	01:53:49	01:49:03	00:51:13	01:16:27	00:53:17	01:21:33	00:17:54	02:01:51	01:59:58	02:22:21	02:08:53	02:03:09	02:17:01	02:39:42	02:22:16	03:02:36	02:42:23	02:22:19	02:29:05	03:01:56	02:19:02	02:08:17	02:19:42	02:48:48	01:10:03	01:10:33	00:50:36	00:20:51	00:35:06	00:26:20	00:33:21
Postcode sector 95	01:27:47	00:29:14	01:45:31	01:02:04	01:35:03	00:58:24	01:46:19	01:56:08	00:54:00	00:54:01	01:43:37	01:49:48	01:36:39	01:33:10	01:57:21	01:24:06	01:53:14	01:22:21	01:45:20	01:40:34	00:29:40	01:26:26	01:03:16	01:12:37	00:27:53	01:45:22	01:43:29	02:37:00	01:55:24	01:49:40	02:05:15	02:21:13	02:15:47	02:42:59	03:11:54	02:36:38	02:43:24	03:01:27	02:02:33	01:51:48	01:55:30	02:40:19	01:20:02	01:27:56	01:00:38	00:30:50	00:45:05	00:36:19	00:43:20
Postcode sector 96	01:54:59	00:52:39	02:13:56	01:22:29	02:01:04	01:22:49	02:22:44	02:15:27	01:20:25	01:21:15	02:10:02	02:04:49	02:03:04	01:55:12	02:25:46	01:52:31	02:15:16	01:50:46	02:13:45	02:08:59	00:48:48	01:46:39	01:13:29	01:34:39	00:38:06	02:21:47	02:19:54	02:42:17	02:28:49	02:23:05	02:36:57	02:59:38	02:42:12	03:22:32	03:02:19	02:42:15	02:49:01	03:21:52	02:38:58	02:28:13	02:39:38	03:08:44	01:34:43	01:42:37	01:20:48	00:41:03	00:55:18	00:46:32	01:05:48
Postcode sector 178	01:41:04	00:38:44	02:00:01	01:08:34	01:47:09	01:08:54	02:08:49	02:01:32	01:06:30	01:07:20	01:56:07	01:50:54	01:49:09	01:39:45	02:11:51	01:38:36	01:59:49	01:36:51	01:59:50	01:55:04	00:44:53	01:31:12	00:58:02	01:19:12	00:35:34	02:07:52	02:05:59	02:28:22	02:14:54	02:09:10	02:23:02	02:45:43	02:28:17	03:08:37	02:48:24	02:28:20	02:35:06	03:07:57	02:25:03	02:14:18	02:25:43	02:54:49	01:16:09	01:24:03	00:56:45	00:23:17	00:37:55	00:30:40	00:34:15
Postcode sector 179	02:03:22	01:01:02	01:59:10	01:30:52	02:09:27	01:31:12	02:31:07	02:23:50	01:28:48	01:29:38	02:18:25	02:13:12	02:11:27	01:36:34	02:15:45	02:00:54	01:56:38	01:59:09	02:22:08	02:17:22	00:57:11	01:32:01	01:15:38	01:16:01	00:47:52	02:30:10	02:28:17	02:50:40	02:37:12	02:31:28	02:45:20	03:08:01	02:50:35	03:30:55	03:15:18	02:50:38	02:57:24	03:30:15	02:47:21	02:36:36	02:48:01	03:17:07	01:53:37	01:41:49	01:20:34	00:50:49	01:05:04	00:56:18	01:03:22
Postcode sector 180	02:01:19	00:58:59	01:57:39	01:28:49	02:07:24	01:29:09	02:29:04	02:21:47	01:26:45	01:27:35	02:16:22	02:11:09	02:09:24	01:35:03	02:14:14	01:58:51	01:55:07	01:57:06	02:20:05	02:15:19	00:57:19	01:30:30	01:14:07	01:14:30	00:48:00	02:28:07	02:26:14	02:48:37	02:35:09	02:29:25	02:43:17	03:05:58	02:48:32	03:28:52	03:13:47	02:48:35	02:55:21	03:28:12	02:45:18	02:34:33	02:45:58	03:15:04	01:52:06	01:40:52	01:20:42	00:50:57	01:05:12	00:56:26	01:02:25
Postcode sector 97	01:51:27	01:32:54	01:11:12	02:08:44	01:55:19	01:52:04	02:21:59	02:11:48	01:55:32	02:14:08	01:52:17	01:58:28	01:58:19	00:42:50	01:32:22	00:58:46	01:12:54	01:18:11	01:33:00	01:40:14	01:26:20	00:15:12	00:44:17	00:25:17	01:36:17	02:01:02	01:59:09	02:52:40	02:11:04	02:05:20	02:20:55	02:36:53	02:31:27	02:58:39	03:12:34	02:52:18	02:59:04	02:18:07	02:18:13	02:07:28	02:11:10	03:41:59	01:13:53	01:06:52	01:40:53	01:29:08	01:43:23	01:31:02	01:35:53
Postcode sector 181	01:38:20	01:29:47	00:59:05	01:58:37	01:56:12	01:25:57	02:09:52	01:59:41	01:16:57	01:24:09	01:39:10	01:44:21	01:44:12	00:30:43	00:59:28	00:46:39	01:00:47	01:06:04	01:20:53	01:28:07	01:46:13	00:42:38	01:51:47	00:07:13	01:26:37	01:48:55	01:47:02	02:40:33	01:58:57	01:53:13	02:08:48	02:24:46	02:19:20	02:46:32	03:15:27	02:40:11	02:46:57	03:05:00	02:06:06	01:55:21	01:59:03	03:15:52	01:24:46	01:32:16	01:42:19	01:11:54	01:26:32	01:19:17	01:27:19
Postcode sector 182	01:52:18	01:38:01	01:00:33	02:05:51	01:52:26	01:33:11	02:21:03	02:30:52	01:40:58	01:48:10	02:11:21	01:56:11	01:59:23	00:37:57	01:24:55	00:59:12	00:58:01	01:22:08	01:35:10	01:23:21	01:53:27	00:59:49	01:59:01	00:11:23	01:33:51	02:20:06	02:18:13	03:11:44	02:30:08	02:24:24	02:39:59	02:55:57	02:50:31	03:17:43	1900-01-01 13:56:56	03:11:22	03:18:08	02:23:14	02:37:17	02:26:32	02:30:14	04:10:03	01:41:57	01:53:30	01:49:33	01:19:08	01:33:46	01:26:31	01:34:33
Postcode sector 183	02:12:30	02:22:10	01:41:00	02:58:00	02:18:35	02:41:20	02:42:15	02:52:04	02:33:07	02:40:19	02:32:33	02:30:44	02:20:35	01:12:06	01:52:38	01:22:02	01:36:10	01:42:27	01:55:07	01:56:30	02:15:36	01:21:01	01:50:06	00:52:51	02:26:00	02:41:18	02:39:25	03:32:56	02:51:20	02:45:36	03:01:11	03:17:09	03:11:43	03:38:55	04:07:50	03:32:34	03:39:20	03:57:23	02:58:29	02:47:44	02:51:26	04:31:15	02:03:09	02:12:41	02:24:45	02:11:17	02:25:55	02:18:40	02:16:42
Postcode sector 184	01:35:59	01:27:26	00:56:44	01:56:16	01:53:51	01:23:36	02:07:31	01:57:20	01:17:23	01:24:35	01:36:49	01:42:00	01:41:51	00:28:22	01:17:54	00:44:18	00:58:26	01:03:43	01:18:32	01:25:46	01:43:52	00:40:17	01:49:26	00:09:44	01:24:16	01:46:34	01:44:41	02:38:12	01:56:36	01:50:52	02:06:27	02:22:25	02:16:59	02:44:11	03:13:06	02:37:50	02:44:36	03:02:39	02:03:45	01:53:00	01:56:42	03:13:31	01:22:25	01:29:55	01:39:58	01:09:33	01:24:11	01:16:56	01:24:58
Postcode sector 185	01:34:34	01:26:01	00:55:19	01:54:51	01:52:26	01:22:11	02:06:06	01:55:55	01:15:45	01:22:57	01:35:24	01:40:35	01:40:26	00:26:57	01:16:29	00:42:53	00:57:01	01:02:18	01:17:07	01:24:21	01:42:27	00:38:52	01:48:01	00:00:29	01:22:51	01:45:09	01:43:16	02:36:47	01:55:11	01:49:27	02:05:02	02:21:00	02:15:34	02:42:46	03:11:41	02:36:25	02:43:11	03:01:14	02:02:20	01:51:35	01:55:17	03:12:06	01:21:00	01:28:30	01:38:33	01:08:08	01:22:46	01:15:31	01:23:33
Postcode sector 186	02:20:22	01:59:02	01:15:34	02:28:52	02:07:27	01:48:12	02:49:07	02:58:56	01:32:13	02:01:49	02:39:25	02:11:12	02:27:27	00:52:58	01:39:30	01:14:13	01:13:02	01:37:09	01:50:11	01:38:22	01:52:56	00:51:28	01:22:58	00:29:15	02:14:58	02:48:10	02:46:17	03:18:48	02:58:12	02:52:28	03:08:03	03:24:01	03:18:35	03:45:47	04:18:42	03:18:26	03:25:12	04:09:15	03:05:21	02:54:36	02:58:18	04:02:07	02:10:01	01:45:33	02:19:34	02:07:49	02:22:04	02:09:43	02:14:34
Postcode sector 98	01:35:30	01:30:57	00:56:15	02:06:47	01:53:22	01:46:07	02:07:02	01:56:51	01:37:54	01:43:44	01:36:20	01:41:31	01:40:22	00:27:53	01:17:25	00:43:49	00:57:57	01:03:14	01:18:03	01:25:17	01:24:23	00:29:48	00:58:53	00:10:20	01:34:47	01:46:05	01:44:12	02:37:43	01:56:07	01:50:23	02:05:58	02:21:56	02:16:30	02:43:42	03:12:37	02:37:21	02:44:07	03:02:10	02:03:16	01:52:31	01:56:13	03:13:02	01:11:56	01:21:28	01:33:32	01:20:04	01:34:42	01:27:27	01:25:29
Postcode sector 99	01:55:06	00:52:15	01:48:18	01:40:31	01:52:52	01:45:49	02:14:08	02:13:57	00:53:14	01:08:50	02:16:26	02:10:28	02:00:28	01:19:56	02:09:28	01:35:52	01:50:00	01:55:17	02:10:06	02:17:20	01:22:39	00:26:43	00:09:22	01:02:23	01:01:37	02:13:11	02:11:18	02:51:41	02:20:13	02:14:29	02:28:21	02:51:02	02:33:36	03:13:56	02:53:43	02:51:39	02:58:25	03:13:16	02:30:22	02:19:37	02:31:02	03:23:08	01:10:40	01:01:10	00:54:16	00:54:28	01:08:43	00:56:22	00:57:02
Postcode sector 56	01:43:13	00:43:27	01:57:44	01:31:43	01:58:18	01:32:03	02:11:58	02:01:47	01:02:56	01:17:40	01:57:16	01:55:27	01:53:51	01:29:22	02:18:54	02:01:45	01:59:26	02:00:00	02:22:59	02:18:13	00:57:19	00:36:09	00:14:52	01:11:49	01:06:14	01:51:01	01:49:08	02:42:39	02:01:03	01:55:19	02:10:54	02:26:52	02:21:26	02:48:38	03:17:33	02:42:17	02:49:03	03:07:06	02:08:12	01:57:27	02:01:09	03:17:58	01:15:17	01:05:47	00:58:53	00:59:05	01:13:20	01:00:59	00:52:25
Postcode sector 187	02:15:39	01:11:59	02:28:21	02:00:15	02:13:25	02:00:35	02:40:30	02:30:19	01:13:47	01:26:23	02:25:48	02:37:23	02:22:23	02:08:29	02:59:01	02:18:25	02:32:33	02:39:40	02:56:27	02:54:21	01:38:42	00:46:28	00:29:26	01:50:56	01:02:23	02:19:33	02:17:40	03:11:11	02:29:35	02:23:51	02:39:26	02:55:24	02:49:58	03:17:10	03:14:16	03:10:49	03:17:35	02:36:38	02:36:44	02:25:59	02:29:41	03:43:41	01:30:24	01:20:54	01:18:08	00:54:40	01:09:18	01:02:03	01:08:05
Postcode sector 188	02:11:43	01:06:21	02:34:21	01:54:37	02:08:10	02:02:26	02:30:45	02:30:34	01:09:51	01:25:27	02:33:03	02:27:05	02:17:05	02:14:29	03:05:01	02:24:25	02:38:33	02:34:30	03:02:18	03:03:41	01:44:42	00:51:21	00:32:08	01:56:56	01:08:23	02:28:29	02:26:36	03:06:59	02:35:31	02:29:47	02:43:39	03:06:20	02:48:54	03:29:14	03:09:01	03:06:57	03:13:43	03:28:34	02:45:40	02:34:55	02:46:20	03:38:26	01:33:37	01:24:07	01:24:08	01:00:40	01:15:18	01:08:03	01:14:05
Postcode sector 100	01:47:04	01:25:27	02:23:41	02:13:43	01:44:50	01:37:47	02:06:06	02:05:55	00:45:12	01:00:48	02:08:24	02:02:26	01:52:26	02:03:49	02:54:21	02:13:45	02:27:53	02:11:10	02:38:58	02:40:21	01:34:02	00:51:36	00:21:28	01:46:16	00:57:43	02:05:09	02:03:16	02:43:39	02:12:11	02:06:27	02:20:19	02:43:00	02:25:34	03:05:54	02:45:41	02:43:37	02:50:23	03:05:14	02:22:20	02:11:35	02:23:00	03:15:06	01:32:52	01:40:46	01:13:28	00:50:00	01:04:38	00:57:23	01:03:25
Postcode sector 31	02:09:37	02:00:04	01:29:22	02:35:54	02:13:29	02:14:14	02:40:09	02:29:58	01:55:15	02:13:51	02:10:27	02:16:38	02:16:29	01:01:00	01:50:32	01:16:56	01:31:04	01:36:21	01:51:10	01:58:24	01:53:30	00:14:55	00:44:00	00:43:27	01:14:04	02:19:12	02:17:19	03:10:50	02:29:14	02:23:30	02:39:05	02:55:03	02:49:37	03:16:49	03:39:44	03:10:28	03:17:14	02:36:17	02:36:23	02:25:38	02:29:20	04:09:09	01:41:03	00:44:39	01:18:40	01:06:55	01:21:10	01:08:49	01:13:40
Postcode sector 189	02:50:22	01:40:49	01:57:21	02:10:39	02:49:14	02:10:59	03:10:54	03:03:37	02:08:35	02:08:36	03:06:12	02:52:59	02:57:14	01:34:45	02:21:17	01:56:00	01:54:49	02:14:10	02:31:58	02:20:09	02:04:15	00:30:04	01:37:13	01:14:12	01:28:09	03:09:57	03:08:04	03:30:27	03:21:59	03:16:15	03:25:07	03:47:48	03:30:22	03:54:40	03:50:29	03:30:25	03:37:11	03:47:02	03:27:08	03:16:23	03:22:24	04:19:54	01:57:12	00:58:44	01:32:45	01:21:00	01:35:15	01:22:54	01:27:45
Postcode sector 101	02:04:42	01:53:24	01:24:27	02:23:14	02:08:34	02:23:34	02:35:14	02:25:03	01:50:20	02:08:56	02:05:32	02:11:43	02:11:34	00:56:05	01:45:37	01:12:01	01:26:09	01:31:26	01:46:15	01:53:29	01:48:35	00:16:53	00:39:05	00:38:32	01:14:20	02:14:17	02:12:24	03:05:55	02:24:19	02:18:35	02:34:10	02:50:08	02:44:42	03:11:54	03:34:49	03:05:33	03:12:19	02:31:22	02:31:28	02:20:43	02:24:25	04:04:14	01:36:08	00:44:55	01:18:56	01:07:11	01:21:26	01:09:05	01:13:56
Postcode sector 190	02:13:56	01:27:23	02:22:11	01:48:13	02:21:12	01:44:33	02:32:28	02:42:17	01:40:09	01:40:59	02:29:46	02:35:57	02:22:48	02:02:19	02:52:51	02:12:15	02:26:23	02:33:30	02:50:17	02:48:11	01:23:32	02:12:46	01:41:23	01:44:46	01:01:13	02:31:31	02:29:38	03:23:09	02:41:33	02:35:49	02:51:24	03:07:22	03:01:56	03:29:08	03:19:09	03:22:47	03:29:33	02:48:36	02:48:42	02:37:57	02:41:39	03:48:34	01:46:22	01:54:16	01:26:58	00:53:30	01:08:08	01:00:53	01:15:49
Postcode sector 191	02:04:20	01:02:00	02:23:17	01:31:50	02:10:25	01:32:10	02:32:05	02:24:48	01:29:46	01:30:36	02:19:23	02:14:10	02:12:25	01:55:56	02:35:07	02:01:52	02:16:00	02:00:07	02:23:06	02:18:20	00:58:09	02:07:23	01:36:00	01:35:23	00:48:50	02:31:08	02:29:15	02:51:38	02:38:10	02:32:26	02:46:18	03:08:59	02:51:33	03:31:53	03:18:40	02:51:36	02:58:22	03:31:13	02:48:19	02:37:34	02:48:59	03:18:05	01:40:59	01:48:53	01:21:32	00:51:47	01:06:02	00:57:16	01:10:26
Postcode sector 192	02:25:14	01:23:41	02:10:26	01:42:44	02:32:30	01:55:51	02:43:46	02:36:48	01:51:27	01:52:17	02:41:04	02:29:28	02:34:06	01:47:50	02:34:22	02:09:05	02:07:54	02:27:15	02:45:03	02:33:14	01:19:50	02:09:04	01:52:54	01:27:17	00:57:31	02:26:02	02:24:09	03:17:40	02:36:04	02:30:20	02:45:55	03:01:53	02:56:27	03:23:39	03:23:21	03:17:18	03:24:04	02:47:07	02:43:13	02:32:28	02:36:10	03:52:46	02:04:53	01:50:34	01:23:16	00:49:48	01:04:26	00:57:11	01:12:07
Postcode sector 194	01:19:38	00:26:05	02:09:22	00:53:55	01:26:54	00:50:15	01:38:10	01:47:59	00:45:51	00:45:52	01:35:28	01:41:39	01:28:30	01:51:01	02:21:12	01:47:57	02:11:05	01:46:12	02:09:11	02:04:25	00:18:41	01:37:39	01:09:18	01:30:28	00:43:55	01:37:13	01:35:20	02:28:51	01:47:15	01:41:31	01:57:06	02:13:04	02:07:38	02:34:50	03:03:45	02:28:29	02:35:15	02:53:18	01:54:24	01:43:39	01:47:21	02:45:10	02:08:04	01:53:58	01:16:37	00:46:52	01:01:07	00:52:21	01:01:37
Postcode sector 195	01:26:05	00:27:32	02:15:49	01:00:22	01:33:21	00:56:42	01:44:37	01:54:26	00:52:18	00:52:19	01:41:55	01:48:06	01:34:57	02:09:28	02:27:39	01:54:24	02:18:32	01:52:39	02:15:38	02:10:52	00:15:22	01:30:49	01:14:26	01:35:55	00:22:16	01:43:40	01:41:47	02:35:18	01:53:42	01:47:58	02:03:33	02:19:31	02:14:05	02:41:17	03:10:12	02:34:56	02:41:42	02:59:45	02:00:51	01:50:06	01:53:48	02:51:37	01:34:25	01:24:55	01:04:58	00:24:13	00:38:28	00:27:45	00:49:58
Postcode sector 196	01:49:45	00:47:00	02:26:48	01:17:15	01:55:25	01:07:34	02:17:30	02:10:13	01:21:11	01:21:12	02:04:23	02:10:59	01:57:50	02:06:56	02:57:28	02:16:52	02:31:00	02:25:07	02:44:06	02:51:20	00:16:59	01:31:23	01:15:00	01:49:23	00:22:50	02:16:08	02:14:15	02:36:38	02:23:10	02:17:26	02:31:18	02:53:59	02:36:33	03:16:53	02:56:40	02:36:36	02:43:22	03:16:13	02:33:19	02:22:34	02:33:59	03:03:05	01:34:59	01:25:29	01:05:32	00:24:47	00:39:02	00:28:19	00:50:32
Postcode sector 197	02:15:07	01:13:09	02:46:52	01:49:24	02:21:58	01:45:44	02:33:39	02:43:28	01:40:55	01:42:10	02:30:57	02:37:08	02:23:59	02:24:16	03:03:27	02:32:12	02:44:20	02:32:37	02:51:26	02:46:40	00:26:14	01:45:43	01:29:20	02:03:43	00:37:10	02:32:17	02:30:24	03:25:06	02:42:19	02:36:35	02:52:10	03:08:08	03:02:42	03:29:54	03:29:00	03:24:44	03:31:30	02:49:22	02:49:28	02:38:43	02:42:25	03:58:25	01:49:19	01:39:49	01:19:52	00:39:07	00:53:22	00:42:39	01:04:52
Postcode sector 198	02:06:05	01:04:32	02:51:04	01:40:22	02:13:21	01:36:42	02:24:37	02:34:26	01:32:18	01:33:08	02:21:55	02:28:06	02:14:57	02:28:28	03:07:39	02:36:24	02:48:32	02:36:49	02:55:38	02:50:52	00:29:45	01:47:41	01:46:45	02:07:55	00:39:08	02:23:40	02:21:47	03:15:18	02:33:42	02:27:58	02:43:33	02:59:31	02:54:05	03:21:17	03:14:12	03:14:56	03:21:42	02:40:45	02:40:51	02:30:06	02:33:48	03:43:37	01:51:17	01:41:47	00:57:43	00:41:05	00:55:20	00:44:37	01:06:50
Postcode sector 199	02:03:28	01:01:08	02:40:56	01:30:58	02:09:33	01:33:18	02:31:13	02:23:56	01:34:54	01:34:55	02:18:31	02:24:42	02:11:33	02:21:04	03:11:36	02:31:00	02:45:08	02:39:15	02:58:14	03:05:28	00:26:21	01:24:31	01:08:08	02:03:31	00:15:58	02:30:16	02:28:23	02:50:46	02:37:18	02:31:34	02:45:26	03:08:07	02:50:41	03:31:01	03:10:48	02:50:44	02:57:30	03:30:21	02:47:27	02:36:42	02:48:07	03:17:13	01:28:07	01:18:37	00:55:02	00:17:55	00:32:10	00:21:27	00:43:40
Postcode sector 200	01:57:03	00:54:43	02:32:31	01:24:33	02:03:08	01:15:53	02:24:48	02:17:31	01:28:29	01:28:30	02:12:06	02:18:17	02:05:08	02:12:39	03:03:11	02:22:35	02:36:43	02:32:50	02:51:49	02:59:03	00:17:14	01:30:28	01:14:05	01:55:06	00:21:55	02:23:51	02:21:58	02:44:21	02:30:53	02:25:09	02:39:01	03:01:42	02:44:16	03:24:36	03:04:23	02:44:19	02:51:05	03:23:56	02:41:02	02:30:17	02:41:42	03:10:48	01:34:04	01:24:34	01:04:37	00:23:52	00:38:07	00:27:24	00:49:37
Postcode sector 201	02:01:59	00:59:39	02:39:27	01:29:29	02:08:04	01:31:49	02:29:44	02:22:27	01:33:25	01:33:26	02:17:02	02:23:13	02:10:04	02:19:35	03:10:07	02:29:31	02:43:39	02:37:46	02:56:45	03:03:59	00:24:52	01:40:37	01:24:14	02:02:02	00:32:04	02:28:47	02:26:54	02:49:17	02:35:49	02:30:05	02:43:57	03:06:38	02:49:12	03:29:32	03:09:19	02:49:15	02:56:01	03:28:52	02:45:58	02:35:13	02:46:38	03:15:44	01:44:13	01:34:43	00:53:38	00:34:01	00:48:16	00:37:33	00:59:46
Postcode sector 57	01:16:10	01:18:30	00:14:43	02:07:20	01:09:55	00:50:40	01:28:35	01:38:24	01:06:16	01:04:39	01:07:53	01:13:40	01:12:55	00:22:26	00:53:41	00:20:22	00:16:38	00:39:16	00:52:39	00:40:50	01:56:56	01:10:21	01:39:26	00:34:53	01:58:20	01:27:38	01:25:45	01:36:41	01:37:40	01:31:56	01:47:31	02:03:29	01:58:03	02:25:15	02:54:10	01:36:19	01:43:05	02:43:43	01:44:49	01:34:04	01:37:46	02:40:00	01:52:29	01:54:59	01:48:05	01:34:37	01:49:15	01:42:00	01:50:02
Postcode sector 58	01:15:17	01:18:09	00:18:36	02:06:59	01:09:34	00:50:19	01:28:14	01:38:03	01:05:55	01:04:18	01:07:32	01:13:19	01:12:34	00:22:05	00:54:15	00:20:01	00:14:56	00:39:16	00:51:30	00:39:41	01:56:35	01:10:00	01:39:05	00:34:32	01:57:59	01:27:17	01:25:24	01:35:48	01:37:19	01:31:35	01:47:10	02:03:08	01:57:42	02:24:54	02:53:49	01:35:26	01:42:12	02:43:22	01:44:28	01:33:43	01:37:25	02:39:07	01:52:08	01:54:38	01:47:44	01:34:16	01:48:54	01:41:39	01:49:41
Postcode sector 32	01:12:00	01:34:32	00:26:24	01:57:22	01:11:57	00:57:42	01:35:37	01:45:26	01:27:18	01:28:19	01:29:08	01:23:10	01:19:57	00:29:28	00:50:45	00:26:07	00:18:29	00:35:06	00:48:13	00:36:24	02:11:58	01:17:23	01:46:28	00:41:55	01:56:22	01:34:40	01:32:47	01:32:31	01:44:42	01:38:58	01:54:33	02:10:31	02:05:05	02:32:17	03:12:25	01:32:09	01:38:55	03:01:58	01:51:51	01:41:06	01:44:48	02:35:50	01:59:31	02:02:01	01:55:07	01:41:39	01:56:17	01:49:02	01:57:04
Postcode sector 59	01:13:18	01:28:01	00:15:53	01:50:51	01:05:26	00:51:11	01:29:06	01:38:55	01:20:47	01:21:48	01:08:24	01:24:28	01:13:26	00:22:57	00:52:17	00:25:21	00:14:03	00:36:24	00:51:12	00:39:23	02:05:27	01:10:52	01:39:57	00:35:24	01:49:51	01:28:09	01:26:16	01:33:49	01:38:11	01:32:27	01:48:02	02:04:00	01:58:34	02:25:46	02:54:41	01:33:27	01:40:13	02:44:14	01:45:20	01:34:35	01:38:17	02:37:08	01:53:00	01:55:30	01:48:36	01:35:08	01:49:46	01:42:31	01:50:33
Postcode sector 7	01:02:52	01:15:32	00:15:17	02:04:22	01:06:57	00:47:42	01:25:37	01:35:26	01:03:18	01:01:41	01:04:55	01:10:42	01:09:57	00:19:28	00:51:30	00:17:24	00:16:10	00:36:39	00:55:38	00:39:52	01:53:58	01:07:23	01:36:28	00:31:55	01:55:22	01:24:40	01:22:47	02:16:18	01:34:42	01:28:58	01:44:33	02:00:31	01:55:05	02:22:17	02:51:12	02:15:56	02:22:42	02:40:45	01:41:51	01:31:06	01:34:48	02:51:37	01:49:31	01:52:01	01:45:07	01:31:39	01:46:17	01:39:02	01:47:04
Postcode sector 8	01:08:38	01:37:44	00:19:01	02:00:34	01:15:09	01:00:37	01:38:49	01:41:21	01:45:42	01:31:31	01:25:46	01:19:48	01:29:52	00:42:34	00:41:51	00:16:38	00:23:44	00:31:44	00:56:20	00:52:44	02:21:53	01:27:18	01:56:23	00:56:50	02:12:17	01:30:35	01:28:42	01:29:09	01:40:37	01:34:53	01:50:28	02:06:26	02:01:00	02:28:12	03:09:03	01:28:47	01:35:33	02:58:36	01:47:46	01:37:01	01:40:43	02:32:28	02:09:26	02:18:58	02:31:02	01:57:34	02:12:12	02:04:57	02:22:59
Postcode sector 3	01:06:56	01:40:41	00:29:44	02:04:18	01:18:53	01:01:27	01:41:46	01:42:11	01:44:00	01:34:28	01:24:04	01:18:06	01:26:06	00:37:24	00:54:48	00:21:03	00:27:54	00:30:02	00:54:38	00:50:50	02:18:54	01:24:19	01:53:24	00:48:51	02:03:18	01:31:25	01:29:32	01:27:27	01:41:27	01:35:43	01:51:18	02:07:16	02:01:50	02:29:02	03:07:21	01:27:05	01:33:51	02:56:54	01:48:36	01:37:51	01:41:33	02:30:46	02:06:27	02:08:57	02:02:03	01:48:35	02:03:13	01:55:58	02:04:00
Postcode sector 17	01:05:17	01:36:33	00:22:27	01:59:23	01:13:58	00:59:26	01:40:07	01:40:10	01:42:21	01:30:20	01:22:25	01:16:27	01:28:41	00:41:23	00:40:40	00:15:27	00:32:00	00:28:23	00:52:59	00:52:20	02:20:42	01:26:07	01:55:12	00:50:23	02:04:50	01:29:24	01:27:31	01:25:48	01:39:26	01:33:42	01:49:17	02:05:15	01:59:49	02:27:01	03:05:42	01:25:26	01:32:12	02:55:15	01:46:35	01:35:50	01:39:32	02:29:07	02:08:15	02:10:29	02:03:35	01:50:07	02:04:45	01:57:30	02:05:32
Postcode sector 18	01:10:13	01:31:37	00:23:17	01:54:27	01:09:02	00:54:10	01:32:42	01:34:54	01:24:23	01:25:24	01:27:21	01:21:23	01:23:25	00:29:18	00:35:44	00:10:11	00:28:00	00:33:19	00:57:55	00:59:18	02:18:26	01:23:51	01:52:56	00:51:23	02:05:50	01:24:08	01:22:15	01:30:44	01:34:10	01:28:26	01:44:01	01:59:59	01:54:33	02:21:45	02:50:40	01:30:22	01:37:08	02:40:13	01:41:19	01:30:34	01:34:16	02:34:03	02:05:59	02:11:29	02:04:35	01:51:07	02:05:45	01:58:30	02:06:32
Postcode sector 19	01:19:20	01:38:00	00:05:55	02:00:50	01:15:25	00:58:10	01:39:05	01:38:54	01:30:46	01:31:47	01:14:23	01:30:34	01:27:25	00:39:34	00:52:07	00:17:54	00:10:38	00:49:59	01:09:26	00:52:58	02:17:26	01:22:51	01:51:56	00:51:01	02:05:28	01:28:08	01:26:15	02:19:46	01:38:10	01:32:26	01:48:01	02:03:59	01:58:33	02:25:45	02:54:40	02:19:24	02:26:10	02:44:13	01:45:19	01:34:34	01:38:16	02:55:05	02:04:59	02:11:07	02:04:13	01:50:45	02:05:23	01:58:08	02:06:10
Postcode sector 1	01:16:10	01:37:50	00:04:20	02:00:40	01:15:15	01:01:00	01:38:55	01:45:23	01:30:36	01:31:37	01:18:13	01:27:24	01:23:15	00:32:46	00:53:04	00:24:20	00:11:23	00:50:18	01:09:45	00:53:17	02:15:16	01:20:41	01:49:46	00:45:13	01:59:40	01:34:34	01:32:41	02:26:12	01:44:36	01:38:52	01:54:27	02:10:25	02:04:59	02:32:11	03:01:06	02:25:50	02:32:36	02:50:39	01:51:45	01:41:00	01:44:42	03:01:31	02:02:49	02:05:19	01:58:25	01:44:57	01:59:35	01:52:20	02:00:22
Postcode sector 2	01:03:11	01:15:51	00:17:03	02:04:41	01:07:16	00:48:01	01:25:56	01:35:45	01:03:37	01:02:00	01:05:14	01:11:01	01:10:16	00:19:47	00:54:52	00:17:43	00:14:31	00:36:58	00:55:57	00:40:11	01:54:17	01:07:42	01:36:47	00:32:14	01:55:41	01:24:59	01:23:06	02:16:37	01:35:01	01:29:17	01:44:52	02:00:50	01:55:24	02:22:36	02:51:31	02:16:15	02:23:01	02:41:04	01:42:10	01:31:25	01:35:07	02:51:56	01:49:50	01:52:20	01:45:26	01:31:58	01:46:36	01:39:21	01:47:23
Postcode sector 6	01:05:53	01:18:33	00:15:40	02:07:23	01:09:58	00:50:43	01:28:38	01:38:27	01:06:19	01:04:42	01:07:56	01:13:43	01:12:58	00:22:29	00:54:40	00:20:25	00:13:08	00:39:40	00:58:39	00:42:53	01:56:59	01:10:24	01:39:29	00:34:56	01:58:23	01:27:41	01:25:48	02:19:19	01:37:43	01:31:59	01:47:34	02:03:32	01:58:06	02:25:18	02:54:13	02:18:57	02:25:43	02:43:46	01:44:52	01:34:07	01:37:49	02:54:38	01:52:32	01:55:02	01:48:08	01:34:40	01:49:18	01:42:03	01:50:05
Postcode sector 4	01:13:01	01:34:41	00:14:56	01:57:31	01:12:06	00:57:51	01:35:46	01:45:35	01:27:27	01:28:28	01:15:04	01:24:15	01:20:06	00:29:37	01:08:09	00:33:56	00:05:53	00:43:48	01:06:47	00:51:16	02:12:07	01:17:32	01:46:37	00:42:04	01:56:31	01:34:49	01:32:56	02:26:27	01:44:51	01:39:07	01:54:42	02:10:40	02:05:14	02:32:26	03:01:21	02:26:05	02:32:51	02:50:54	01:52:00	01:41:15	01:44:57	03:01:46	01:59:40	02:02:10	01:55:16	01:41:48	01:56:26	01:49:11	01:57:13
Postcode sector 9	01:06:39	01:28:19	00:18:18	01:51:09	01:05:44	00:51:29	01:29:24	01:39:13	01:21:05	01:22:06	01:08:42	01:17:53	01:13:44	00:23:15	01:01:52	00:38:17	00:10:23	00:41:56	01:01:23	00:44:55	02:05:45	01:11:10	01:40:15	00:35:42	01:50:09	01:28:27	01:26:34	02:20:05	01:38:29	01:32:45	01:48:20	02:04:18	01:58:52	02:26:04	02:54:59	02:19:43	02:26:29	02:44:32	01:45:38	01:34:53	01:38:35	02:55:24	01:53:18	01:55:48	01:48:54	01:35:26	01:50:04	01:42:49	01:50:51
Postcode sector 20	01:16:58	01:38:38	00:18:23	02:01:28	01:16:03	01:06:50	01:39:43	01:49:32	01:31:24	01:32:25	01:15:36	01:28:12	01:24:03	00:35:36	01:00:47	00:38:51	00:10:28	00:48:22	01:06:36	00:39:03	02:21:06	01:26:31	01:55:36	00:47:03	02:01:30	01:38:46	01:36:53	02:30:24	01:48:48	01:43:04	01:58:39	02:14:37	02:09:11	02:36:23	03:05:18	02:30:02	02:36:48	02:54:51	01:55:57	01:45:12	01:48:54	03:05:43	02:08:39	02:07:09	02:00:15	01:46:47	02:01:25	01:54:10	02:02:12
Postcode sector 33	01:17:15	01:51:00	00:25:16	02:13:50	01:23:43	01:13:09	01:52:05	02:01:54	01:49:56	01:40:05	01:34:23	01:28:25	01:31:43	00:34:56	01:05:07	00:35:11	00:15:27	00:40:21	00:53:09	00:41:20	02:25:26	01:30:51	01:59:56	00:51:23	02:05:50	01:46:26	01:44:33	01:37:46	01:56:28	01:50:44	02:06:19	02:22:17	02:16:51	02:44:03	03:17:40	01:37:24	01:44:10	03:07:13	02:03:37	01:52:52	01:56:34	02:41:05	02:12:59	02:11:29	02:04:35	01:51:07	02:05:45	01:58:30	02:06:32
Postcode sector 21	01:13:00	01:34:40	00:28:38	01:57:30	01:12:05	00:57:50	01:35:45	01:45:34	01:27:26	01:28:27	01:15:03	01:24:14	01:20:05	00:29:36	00:59:44	00:37:48	00:20:43	00:40:43	01:00:10	00:39:26	02:12:06	01:17:31	01:46:36	00:42:03	01:56:30	01:34:48	01:32:55	02:26:26	01:44:50	01:39:06	01:54:41	02:10:39	02:05:13	02:32:25	03:01:20	02:26:04	02:32:50	02:50:53	01:51:59	01:41:14	01:44:56	03:01:45	01:59:39	02:02:09	01:55:15	01:41:47	01:56:25	01:49:10	01:57:12
Postcode sector 60	01:16:59	01:35:39	00:34:03	01:58:29	01:13:04	00:55:49	01:36:44	01:36:33	01:28:25	01:29:26	01:17:02	01:28:13	01:25:04	00:20:01	00:32:11	00:11:50	00:42:39	00:46:56	00:59:36	01:00:59	02:02:20	01:07:45	01:36:50	00:38:17	01:52:44	01:25:47	01:23:54	02:17:25	01:35:49	01:30:05	01:45:40	02:01:38	01:56:12	02:23:24	02:52:19	02:17:03	02:23:49	02:41:52	01:42:58	01:32:13	01:35:55	02:52:44	01:49:53	01:58:23	01:51:29	01:38:01	01:52:39	01:45:24	01:53:26
Postcode sector 22	01:13:54	01:32:34	00:34:51	01:55:24	01:09:59	00:52:44	01:33:39	01:33:28	01:25:20	01:26:21	01:13:57	01:25:08	01:21:59	00:23:46	00:36:41	00:08:45	00:39:34	00:43:51	00:56:31	00:57:54	02:06:05	01:11:30	01:40:35	00:42:02	01:56:29	01:22:42	01:20:49	02:14:20	01:32:44	01:27:00	01:42:35	01:58:33	01:53:07	02:20:19	02:49:14	02:13:58	02:20:44	02:38:47	01:39:53	01:29:08	01:32:50	02:49:39	01:53:38	02:02:08	01:55:14	01:41:46	01:56:24	01:49:09	01:57:11
Postcode sector 23	01:00:57	01:08:37	00:20:30	01:57:27	01:00:02	00:40:47	01:19:42	01:22:31	00:56:23	00:54:46	00:58:00	01:03:47	01:09:02	00:28:20	00:24:20	00:02:01	00:25:13	00:39:30	01:03:48	00:44:57	01:47:03	01:16:04	01:45:09	00:46:36	01:48:27	01:11:45	01:09:52	02:03:23	01:21:47	01:16:03	01:31:38	01:47:36	01:42:10	02:09:22	02:38:17	02:03:01	02:09:47	02:27:50	01:28:56	01:18:11	01:21:53	02:38:42	01:58:12	02:06:42	01:59:48	01:46:20	02:00:58	01:56:53	02:01:45
Postcode sector 24	01:06:59	01:13:39	00:31:56	02:02:29	01:05:04	00:45:49	01:34:44	01:40:33	01:01:25	00:59:48	01:07:02	01:08:49	01:15:04	00:47:57	00:43:46	00:13:50	00:36:39	00:30:09	00:59:36	01:00:59	01:52:05	01:33:30	02:04:14	00:54:02	01:53:29	01:29:47	01:27:54	02:21:25	01:39:49	01:34:05	01:49:40	02:05:38	02:00:12	02:27:24	02:56:19	02:21:03	02:27:49	02:45:52	01:46:58	01:36:13	01:39:55	02:56:44	02:15:38	02:22:39	02:26:14	01:56:26	02:10:41	02:01:55	02:16:11
Postcode sector 202	02:25:59	02:19:44	01:24:01	03:14:34	02:11:09	01:51:54	02:52:49	03:02:38	02:07:30	02:06:31	02:35:07	02:14:54	02:37:09	01:12:14	00:40:14	00:53:55	01:28:44	01:36:14	01:56:10	01:54:04	02:58:10	02:31:35	03:00:40	01:52:07	02:59:34	02:51:52	02:49:59	02:33:30	03:01:54	02:56:10	03:11:45	03:27:43	03:22:17	03:49:29	03:58:24	02:33:08	02:39:54	03:08:57	03:09:03	02:58:18	03:02:00	03:41:49	03:13:43	03:12:13	03:05:19	02:51:51	03:06:29	02:59:14	03:07:16
Postcode sector 34	01:12:25	01:41:05	00:33:22	02:03:55	01:18:30	00:56:15	01:42:10	01:36:59	01:33:51	01:34:52	01:17:28	01:23:39	01:20:30	00:40:11	00:25:36	00:09:16	00:38:05	00:42:22	00:55:02	00:56:25	02:17:31	01:35:56	02:36:05	01:03:34	02:10:55	01:26:13	01:24:20	02:17:51	01:36:15	01:30:31	01:46:06	02:02:04	01:56:38	02:23:50	02:52:45	02:17:29	02:24:15	02:42:18	01:43:24	01:32:39	01:36:21	02:53:10	02:18:04	02:30:05	02:26:37	01:56:12	02:10:50	02:03:35	02:11:37
Postcode sector 61	01:18:43	01:40:23	00:52:40	02:03:13	01:17:48	01:10:33	01:41:28	01:51:17	01:33:09	01:34:10	01:21:46	01:29:57	01:25:48	00:41:27	00:04:44	00:22:34	00:57:23	00:49:30	01:12:29	01:07:43	02:16:49	01:40:48	02:42:57	00:56:19	02:17:47	01:40:31	01:38:38	02:32:09	01:50:33	01:44:49	02:00:24	02:16:22	02:10:56	02:38:08	03:07:03	02:31:47	02:38:33	02:56:36	01:57:42	01:46:57	01:50:39	03:07:28	02:22:56	02:29:57	02:33:29	02:03:04	02:17:42	02:10:27	02:18:29
Postcode sector 62	01:18:23	01:37:28	00:39:20	02:00:18	01:14:53	01:02:13	01:38:33	01:42:57	01:30:14	01:31:15	01:18:51	01:32:02	01:26:28	00:36:52	00:08:50	00:15:14	00:44:03	00:48:20	01:01:00	01:02:23	02:13:54	01:36:13	02:36:22	00:49:44	02:11:12	01:32:11	01:30:18	02:23:49	01:42:13	01:36:29	01:52:04	02:08:02	02:02:36	02:29:48	02:58:43	02:23:27	02:30:13	02:48:16	01:49:22	01:38:37	01:42:19	02:59:08	02:18:21	02:25:22	02:26:54	01:56:29	02:11:07	02:03:52	02:11:54
Postcode sector 63	01:17:20	01:39:00	00:51:17	02:01:50	01:16:25	00:54:10	01:40:05	01:34:54	01:31:46	01:32:47	01:15:23	01:28:34	01:24:25	00:24:30	00:20:28	00:21:11	00:56:00	00:48:07	00:56:06	01:06:20	02:18:26	01:23:51	01:52:56	01:06:22	02:01:50	01:24:08	01:22:15	02:15:46	01:34:10	01:28:26	01:44:01	01:59:59	01:54:33	02:21:45	02:50:40	02:15:24	02:22:10	02:40:13	01:41:19	01:30:34	01:34:16	02:51:05	02:05:59	02:15:31	02:27:35	01:47:07	02:01:45	01:54:30	02:19:32
Postcode sector 64	01:40:29	01:47:56	01:02:13	02:44:46	01:57:21	01:20:06	02:11:01	02:00:50	01:57:42	01:58:32	01:41:19	01:47:30	01:47:21	01:00:26	00:25:37	00:33:07	01:06:56	01:07:13	01:22:02	01:29:16	02:13:22	01:48:47	02:18:56	00:32:18	01:53:46	01:50:04	01:48:11	02:41:42	02:00:06	01:54:22	02:09:57	02:25:55	02:20:29	02:47:41	03:16:36	02:41:20	02:48:06	03:06:09	02:07:15	01:56:30	02:00:12	03:17:01	02:30:55	02:27:56	02:09:28	01:39:03	01:53:41	01:46:26	01:54:28
Postcode sector 65	01:31:38	01:39:05	00:53:22	02:35:55	01:48:30	01:11:15	02:02:10	01:51:59	01:48:51	01:49:41	01:32:28	01:38:39	01:38:30	00:49:12	00:15:52	00:24:16	00:58:05	00:58:22	01:13:11	01:20:25	02:20:31	01:55:56	02:26:05	00:39:27	02:00:55	01:41:13	01:39:20	02:32:51	01:51:15	01:45:31	02:01:06	02:17:04	02:11:38	02:38:50	03:07:45	02:32:29	02:39:15	02:57:18	01:58:24	01:47:39	01:51:21	03:08:10	02:38:04	02:35:05	02:16:37	01:46:12	02:00:50	01:53:35	02:01:37
Postcode sector 25	01:38:53	01:46:20	01:00:37	02:43:10	01:55:45	01:18:30	02:09:25	01:59:14	01:56:06	01:56:56	01:39:43	01:45:54	01:45:45	00:53:49	00:26:36	00:31:31	01:05:20	01:05:37	01:20:26	01:27:40	02:20:08	01:55:33	02:25:42	00:39:04	02:00:32	01:48:28	01:46:35	02:40:06	01:58:30	01:52:46	02:08:21	02:24:19	02:18:53	02:46:05	03:15:00	02:39:44	02:46:30	03:04:33	02:05:39	01:54:54	01:58:36	03:15:25	02:37:41	02:34:42	02:16:14	01:45:49	02:00:27	01:53:12	02:01:14
Postcode sector 102	01:05:12	01:33:52	00:33:40	01:58:42	01:08:17	01:07:02	01:36:57	01:29:46	01:27:38	01:27:39	01:09:15	01:23:26	01:13:17	00:11:27	00:46:45	00:23:28	00:32:52	00:37:09	00:49:49	00:50:12	01:51:18	00:56:43	01:25:48	00:23:15	01:37:42	01:19:00	01:17:07	02:10:38	01:29:02	01:23:18	01:38:53	01:54:51	01:49:25	02:16:37	02:45:32	02:10:16	02:17:02	02:35:05	01:36:11	01:25:26	01:29:08	02:45:57	01:38:51	01:43:21	01:36:27	01:22:59	01:37:37	01:30:22	01:38:24
Postcode sector 35	01:01:18	01:37:58	00:29:46	02:05:48	01:04:23	01:03:08	01:33:03	01:25:52	01:40:55	01:23:45	01:05:21	01:19:32	01:09:23	00:06:51	00:47:42	00:23:38	00:28:58	00:33:15	00:45:55	00:46:18	01:53:24	00:52:49	01:58:58	00:19:21	01:33:48	01:15:06	01:13:13	02:06:44	01:25:08	01:19:24	01:34:59	01:50:57	01:45:31	02:12:43	02:41:38	02:06:22	02:13:08	02:31:11	01:32:17	01:21:32	01:25:14	02:42:03	01:34:57	01:39:27	01:49:30	01:19:05	01:33:43	01:26:28	01:34:30
Postcode sector 36	01:19:06	01:48:36	00:43:00	02:11:26	01:26:01	01:12:10	01:49:41	01:42:54	01:41:22	01:42:23	01:23:23	01:37:20	01:27:11	00:13:07	00:32:43	00:28:11	00:52:36	00:51:03	01:03:43	01:05:06	02:06:26	01:11:51	01:40:56	00:32:23	01:46:50	01:32:08	01:30:15	02:23:46	01:42:10	01:36:26	01:52:01	02:07:59	02:02:33	02:29:45	02:58:40	02:23:24	02:30:10	02:48:13	01:49:19	01:38:34	01:42:16	02:59:05	01:53:59	01:52:29	01:45:35	01:32:07	01:46:45	01:39:30	01:47:32
Postcode sector 37	01:28:44	01:50:24	00:44:48	02:13:14	01:27:49	01:16:17	01:51:29	01:47:01	01:43:10	01:44:11	01:27:30	01:33:41	01:35:49	00:18:58	00:34:31	00:32:18	00:54:24	00:59:31	01:08:13	01:17:44	02:10:33	01:15:58	01:45:03	00:36:30	01:50:57	01:36:15	01:34:22	02:27:53	01:46:17	01:40:33	01:56:08	02:12:06	02:06:40	02:33:52	03:02:47	02:27:31	02:34:17	02:52:20	01:53:26	01:42:41	01:46:23	03:03:12	01:58:06	01:56:36	01:49:42	01:36:14	01:50:52	01:43:37	01:51:39
Postcode sector 38	01:20:35	01:49:15	00:46:39	02:12:05	01:26:40	01:18:25	01:50:20	01:44:45	01:42:01	01:43:02	01:29:38	01:38:49	01:28:40	00:09:45	00:38:43	00:34:26	00:56:15	00:50:32	01:03:12	01:04:35	02:03:41	01:09:06	01:38:11	00:38:38	01:53:05	01:33:59	01:32:06	02:25:37	01:44:01	01:38:17	01:53:52	02:09:50	02:04:24	02:31:36	03:00:31	02:25:15	02:32:01	02:50:04	01:51:10	01:40:25	01:44:07	03:00:56	01:51:14	01:58:44	01:51:50	01:38:22	01:53:00	01:45:45	01:53:47
Postcode sector 203	01:26:45	01:47:12	00:46:30	02:17:02	01:43:37	01:36:22	01:57:17	01:47:06	01:43:58	01:44:48	01:27:35	01:33:46	01:32:37	00:27:11	01:00:37	00:45:20	00:48:12	00:53:29	01:08:18	01:15:32	01:45:38	00:51:03	01:20:08	00:36:35	01:51:02	01:36:20	01:34:27	02:27:58	01:46:22	01:40:38	01:56:13	02:12:11	02:06:45	02:33:57	03:02:52	02:27:36	02:34:22	02:52:25	01:53:31	01:42:46	01:46:28	03:03:17	01:33:11	01:56:41	01:49:47	01:36:19	01:50:57	01:43:42	01:51:44
Postcode sector 103	01:11:34	01:40:14	00:45:05	02:05:04	01:13:39	01:25:24	01:43:19	01:36:08	01:33:00	01:33:01	01:15:37	01:28:48	01:19:39	00:19:10	01:04:16	00:23:06	00:49:48	00:43:31	00:56:11	00:57:34	02:04:40	01:10:05	01:39:10	00:43:11	01:57:38	01:25:22	01:23:29	02:17:00	01:35:24	01:29:40	01:45:15	02:01:13	01:55:47	02:22:59	02:51:54	02:16:38	02:23:24	02:41:27	01:42:33	01:31:48	01:35:30	02:52:19	01:52:13	02:03:17	01:56:23	01:42:55	01:57:33	01:50:18	01:58:20
Postcode sector 204	01:18:19	01:46:59	00:48:49	02:11:49	01:20:24	01:26:42	01:50:04	01:42:53	01:39:45	01:39:46	01:22:22	01:35:33	01:26:24	00:25:55	01:08:00	00:29:51	00:53:32	00:50:16	01:02:56	01:04:19	02:11:25	01:16:50	01:45:55	00:46:55	02:01:22	01:32:07	01:30:14	02:23:45	01:42:09	01:36:25	01:52:00	02:07:58	02:02:32	02:29:44	02:58:39	02:23:23	02:30:09	02:48:12	01:49:18	01:38:33	01:42:15	02:59:04	01:58:58	02:07:01	02:00:07	01:46:39	02:01:17	01:54:02	02:02:04
Postcode sector 104	01:36:43	02:11:10	01:08:27	02:41:00	01:53:35	01:43:20	02:07:15	01:57:04	01:53:56	01:54:46	01:37:33	01:43:44	01:43:35	00:35:28	01:17:38	00:44:02	01:13:10	01:03:27	01:18:16	01:25:30	02:20:36	01:26:01	01:55:06	00:55:33	02:28:00	01:46:18	01:44:25	02:37:56	01:56:20	01:50:36	02:06:11	02:22:09	02:16:43	02:43:55	03:12:50	02:37:34	02:44:20	03:02:23	02:03:29	01:52:44	01:56:26	03:13:15	02:08:09	02:17:41	02:29:45	02:13:17	02:27:55	02:20:40	02:21:42
Postcode sector 105	01:36:10	02:02:10	01:07:54	02:40:27	01:53:02	01:34:20	02:06:42	01:56:31	01:53:23	01:54:13	01:37:00	01:43:11	01:43:02	00:34:55	01:17:05	00:43:29	01:12:37	01:02:54	01:17:43	01:24:57	02:20:03	01:25:28	01:54:33	00:55:00	02:19:00	01:45:45	01:43:52	02:37:23	01:55:47	01:50:03	02:05:38	02:21:36	02:16:10	02:43:22	03:12:17	02:37:01	02:43:47	03:01:50	02:02:56	01:52:11	01:55:53	03:12:42	02:07:36	02:17:08	02:29:12	02:04:17	02:18:55	02:11:40	02:21:09
Postcode sector 26	01:24:07	01:45:47	00:38:11	02:08:37	01:23:12	01:06:57	01:46:52	01:44:41	01:38:33	01:39:34	01:22:10	01:35:21	01:31:12	00:39:17	01:04:12	00:42:13	00:35:21	00:41:54	00:29:41	00:12:07	02:22:13	01:33:12	02:33:21	00:53:44	02:08:11	01:33:55	01:32:02	02:25:33	01:43:57	01:38:13	01:53:48	02:09:46	02:04:20	02:31:32	03:00:27	02:25:11	02:31:57	02:50:00	01:51:06	01:40:21	01:44:03	03:00:52	02:15:20	02:12:21	02:23:53	01:53:28	02:08:06	02:00:51	02:08:53
Postcode sector 39	01:37:03	01:47:30	00:57:21	02:41:20	01:53:55	01:19:40	02:07:35	01:57:24	02:07:48	01:55:06	01:34:53	01:41:04	01:43:55	00:56:22	01:18:17	00:55:37	00:49:26	00:45:58	00:41:17	00:24:50	02:41:52	01:47:17	02:47:26	01:07:49	02:22:16	01:46:38	01:44:45	02:38:16	01:56:40	01:50:56	02:06:31	02:22:29	02:17:03	02:44:15	03:13:10	02:37:54	02:44:40	03:02:43	02:03:49	01:53:04	01:56:46	03:13:35	02:29:25	02:26:26	02:37:58	02:07:33	02:22:11	02:14:56	02:22:58
Postcode sector 12	01:10:36	01:32:21	01:07:05	01:55:11	01:09:46	00:56:31	01:33:26	01:31:15	01:25:07	01:26:08	01:27:44	01:21:46	01:23:46	00:58:17	01:28:01	00:55:13	00:59:10	00:28:28	00:23:17	00:09:34	02:08:47	01:58:05	02:54:21	01:17:33	02:32:00	01:20:29	01:18:36	01:31:07	01:30:31	01:24:47	01:40:22	01:56:20	01:50:54	02:18:06	02:47:01	01:30:45	01:37:31	02:36:34	01:37:40	01:26:55	01:30:37	02:34:26	02:40:13	02:37:14	02:47:56	02:17:17	02:31:55	02:24:40	02:32:42
Postcode sector 10	01:14:58	01:16:43	01:01:00	02:05:33	01:08:08	00:48:53	01:37:48	01:35:37	01:04:29	01:02:52	01:24:49	01:11:53	01:16:08	00:47:39	01:12:50	00:36:35	00:58:43	00:26:50	00:15:49	00:17:19	01:55:09	02:04:34	02:07:18	01:07:06	01:56:33	01:24:51	01:22:58	01:35:29	01:34:53	01:29:09	01:44:44	02:00:42	01:55:16	02:22:28	02:51:23	01:35:07	01:41:53	02:40:56	01:42:02	01:31:17	01:34:59	02:38:48	02:46:42	02:43:43	02:29:18	01:59:30	02:13:45	02:04:59	02:19:15
Postcode sector 13	01:14:20	01:36:05	01:04:22	01:58:55	01:13:30	00:54:15	01:37:10	01:34:59	01:28:51	01:29:52	01:09:28	01:25:30	01:21:30	00:53:01	01:16:12	00:42:57	01:15:32	00:29:40	00:29:38	00:27:52	02:12:31	02:03:56	02:52:05	01:12:28	02:26:55	01:24:13	01:22:20	01:34:51	01:34:15	01:28:31	01:44:06	02:00:04	01:54:38	02:21:50	02:50:45	01:34:29	01:41:15	02:40:18	01:41:24	01:30:39	01:34:21	02:38:10	02:46:04	02:43:05	02:42:37	02:12:12	02:26:50	02:19:35	02:27:37
Postcode sector 66	01:20:27	01:49:07	01:09:46	02:11:57	01:26:32	01:01:17	01:50:12	01:47:51	01:16:53	01:42:54	01:13:02	01:31:41	01:28:32	01:02:53	01:31:04	00:53:49	01:06:56	00:32:04	00:09:56	00:18:16	02:25:33	02:03:31	02:19:42	01:24:03	02:14:47	01:37:05	01:35:12	02:28:43	01:47:07	01:41:23	01:56:58	02:12:56	02:07:30	02:34:42	03:03:37	02:28:21	02:35:07	02:53:10	01:54:16	01:43:31	01:47:13	03:04:02	02:45:39	02:42:40	02:37:15	02:23:47	02:38:25	02:31:10	02:39:12
Postcode sector 40	01:20:12	01:48:52	01:11:09	02:11:42	01:26:17	01:19:02	01:49:57	01:59:46	01:41:38	01:42:39	01:39:58	01:31:26	01:28:17	00:59:48	01:22:59	00:49:44	01:05:25	00:37:59	00:27:19	00:16:45	02:25:18	02:18:16	02:58:52	01:19:15	02:33:42	01:49:00	01:47:07	02:40:38	01:59:02	01:53:18	02:08:53	02:24:51	02:19:25	02:46:37	03:15:32	02:40:16	02:47:02	03:05:05	02:06:11	01:55:26	01:59:08	03:15:57	03:00:24	02:57:25	02:49:24	02:18:59	02:33:37	02:26:22	02:34:24
Postcode sector 41	00:55:49	00:56:28	00:40:45	01:38:18	00:52:53	00:28:38	01:24:33	01:17:16	00:44:14	00:42:37	01:05:46	01:03:02	01:01:26	00:28:24	00:52:35	00:19:20	00:43:28	00:08:41	00:25:53	00:27:07	01:34:54	01:40:19	01:47:03	00:47:51	01:36:18	01:23:36	01:21:43	01:14:41	01:30:38	01:24:54	01:38:46	02:01:27	01:44:01	02:24:21	02:29:08	01:14:19	01:21:05	02:18:41	01:40:47	01:30:02	01:36:03	02:18:00	02:22:27	02:19:28	02:09:03	01:39:15	01:53:30	01:44:44	01:59:00
Postcode sector 106	01:12:53	01:45:38	01:16:28	02:08:28	01:23:03	01:03:48	01:47:43	01:37:32	01:39:57	01:17:25	01:18:01	01:24:12	01:29:36	00:52:34	01:20:45	00:43:30	01:13:38	00:20:45	00:19:40	00:41:48	02:22:04	02:06:29	02:22:13	01:27:01	02:11:28	01:26:46	01:24:53	02:18:24	01:36:48	01:31:04	01:46:39	02:02:37	01:57:11	02:24:23	02:53:18	02:18:02	02:24:48	02:42:51	01:43:57	01:33:12	01:36:54	02:53:43	02:48:37	02:45:38	02:40:13	02:26:45	02:41:23	02:19:54	02:42:10
Postcode sector 67	01:15:22	01:05:37	01:07:27	01:54:27	00:57:02	00:37:47	01:36:30	01:41:25	00:53:23	00:51:46	00:55:13	01:12:47	01:16:26	00:48:33	01:11:44	00:38:29	01:09:37	00:16:44	00:42:03	00:40:57	01:44:03	02:01:00	01:56:12	01:08:00	01:45:27	01:21:17	01:19:24	01:24:23	01:31:19	01:25:35	01:41:10	01:57:08	01:51:42	02:18:54	03:04:17	01:24:01	01:30:47	02:53:50	01:38:28	01:27:43	01:31:25	02:27:42	02:43:08	02:40:09	02:18:12	01:48:24	02:02:39	01:53:53	02:08:09
Postcode sector 68	01:14:42	01:06:39	01:08:29	01:55:29	00:58:04	00:38:49	01:41:37	01:39:26	00:54:25	00:52:48	00:54:33	01:12:07	01:34:30	00:49:35	01:12:46	00:39:31	01:10:39	00:17:46	00:43:05	00:41:59	01:45:05	02:18:30	01:57:14	01:09:02	01:46:29	01:28:40	01:26:47	01:25:25	01:38:42	01:32:58	01:48:33	02:04:31	01:59:05	02:26:17	03:05:19	01:25:03	01:31:49	02:54:52	01:45:51	01:35:06	01:38:48	02:28:44	03:00:38	02:57:39	02:19:14	01:49:26	02:03:41	01:54:55	02:09:11
Postcode sector 107	00:54:46	00:58:26	00:42:43	01:40:16	00:54:51	00:30:36	01:26:31	01:19:14	00:46:12	00:44:35	01:04:58	01:05:00	01:03:24	00:30:22	00:54:33	00:21:18	00:45:26	00:11:11	00:26:22	00:27:36	01:36:52	01:42:17	01:49:01	00:49:49	01:38:16	01:25:34	01:23:41	01:18:07	01:32:36	01:26:52	01:40:44	02:03:25	01:45:59	02:26:19	02:31:06	01:17:45	01:24:31	02:20:39	01:42:45	01:32:00	01:38:01	02:21:26	02:24:25	02:21:26	02:11:01	01:41:13	01:55:28	01:46:42	02:00:58
Postcode sector 69	01:08:09	01:09:54	00:54:11	01:58:44	01:01:19	00:42:04	01:42:59	01:34:33	00:57:40	00:56:03	01:24:37	01:05:04	01:21:19	00:52:50	01:06:01	00:29:46	00:56:54	00:21:01	00:46:20	00:45:14	01:48:20	02:03:30	02:00:29	01:12:17	01:49:44	01:23:47	01:21:54	01:28:40	01:33:49	01:28:05	01:43:40	01:59:38	01:54:12	02:21:24	03:08:34	01:28:18	01:35:04	02:58:07	01:40:58	01:30:13	01:33:55	02:31:59	02:45:38	02:42:39	02:22:29	01:52:41	02:06:56	01:58:10	02:12:26
Postcode sector 108	01:06:10	01:34:50	01:09:07	01:57:40	01:10:15	01:08:00	01:35:55	01:29:44	01:26:36	01:27:37	01:07:57	01:23:24	01:14:15	00:57:46	01:20:57	00:47:42	01:13:50	00:48:57	01:05:44	01:14:10	02:11:16	02:09:41	02:56:50	01:17:13	02:31:40	01:18:58	01:17:05	02:10:36	01:29:00	01:23:16	01:38:51	01:54:49	01:49:23	02:16:35	02:45:30	02:10:14	02:17:00	02:35:03	01:36:09	01:25:24	01:29:06	02:45:55	02:51:49	02:48:50	02:47:22	02:16:57	02:31:35	02:24:20	02:32:22
Postcode sector 70	00:48:18	01:01:27	00:46:53	01:43:17	00:57:52	00:33:37	01:23:08	01:22:15	00:49:13	00:47:36	01:05:28	01:01:37	01:03:28	00:33:23	00:57:34	00:41:33	00:44:03	00:04:54	00:21:48	00:26:42	01:39:53	01:45:18	01:52:02	01:04:50	01:41:17	01:22:11	01:20:18	01:03:49	01:35:37	01:29:53	01:43:45	02:00:02	01:42:36	02:22:56	02:43:43	01:03:27	01:10:13	02:33:16	01:39:22	01:28:37	01:34:38	02:07:08	02:27:26	02:24:27	02:14:02	01:44:14	01:58:29	01:49:43	02:03:59
Postcode sector 71	00:53:41	01:07:35	01:01:40	01:56:25	00:59:00	00:39:45	01:28:31	01:28:20	00:55:21	00:53:44	01:10:08	01:07:00	01:08:51	00:37:58	01:13:30	00:40:34	01:06:23	00:06:02	00:25:50	00:31:22	01:46:01	01:49:53	01:58:10	00:57:25	01:47:25	01:27:34	01:25:41	01:09:12	01:39:36	01:33:52	01:52:27	02:05:25	01:47:59	02:28:19	02:49:06	01:08:50	01:15:36	02:38:39	01:44:45	01:34:00	01:40:01	02:12:31	02:32:01	02:29:02	02:20:10	01:50:22	02:04:37	01:55:51	02:10:07
Postcode sector 42	01:06:02	01:29:47	01:05:36	01:52:37	01:07:12	00:57:48	01:30:52	01:40:41	01:22:33	01:23:34	01:18:33	01:17:12	01:21:52	00:53:23	01:17:26	00:44:30	00:59:27	00:14:17	00:38:35	00:43:07	02:06:13	02:07:29	02:52:27	01:12:50	02:27:17	01:29:55	01:28:02	01:26:33	01:39:57	01:34:13	01:49:48	02:05:46	02:00:20	02:27:32	03:06:27	01:26:11	01:32:57	02:56:00	01:47:06	01:36:21	01:40:03	02:29:52	02:49:37	02:46:38	02:42:59	02:12:34	02:27:12	02:19:57	02:27:59
Postcode sector 72	01:09:16	01:09:55	00:45:45	01:58:45	01:01:20	00:42:05	01:33:00	01:42:49	00:57:41	00:56:04	01:19:07	01:05:05	01:11:20	00:30:51	01:05:10	00:32:14	00:47:55	00:14:43	00:47:27	00:46:21	01:48:21	01:55:46	02:00:30	01:16:18	01:49:45	01:32:03	01:30:10	01:29:47	01:42:05	01:36:21	01:51:56	02:07:54	02:02:28	02:29:40	03:09:41	01:29:25	01:36:11	02:59:14	01:49:14	01:38:29	01:42:11	02:33:06	02:37:54	02:34:55	02:22:30	01:52:42	02:06:57	01:58:11	02:12:27
Postcode sector 205	01:07:40	01:29:20	01:01:37	01:52:10	01:06:45	01:29:30	01:30:25	01:40:14	01:22:06	01:23:07	01:20:43	01:18:54	01:14:45	00:55:16	01:13:27	00:40:12	01:04:20	00:15:29	00:43:17	00:44:40	02:05:46	02:09:11	02:10:55	01:29:43	02:37:10	01:29:28	01:27:35	02:21:06	01:39:30	01:33:46	01:49:21	02:05:19	01:59:53	02:27:05	02:56:00	02:20:44	02:27:30	02:45:33	01:46:39	01:35:54	01:39:36	02:56:25	02:51:19	02:48:20	02:32:55	02:29:27	02:44:05	02:45:36	02:44:52
Postcode sector 206	01:05:00	01:35:31	01:08:35	01:58:21	01:12:56	00:57:13	01:39:50	01:46:25	01:42:04	01:29:18	01:22:08	01:16:10	01:20:56	00:54:59	01:27:52	00:58:12	01:05:45	00:19:00	00:43:29	00:48:23	02:11:57	02:06:54	02:32:17	01:14:26	02:28:53	01:35:39	01:33:46	01:25:31	01:45:41	01:39:57	01:55:32	02:11:30	02:06:04	02:33:16	03:05:25	01:25:09	01:31:55	02:54:58	01:52:50	01:42:05	01:45:47	02:28:50	02:49:02	02:46:03	02:44:35	02:14:10	02:28:48	02:21:33	02:29:35
Postcode sector 207	01:46:29	00:54:09	02:45:26	01:49:59	01:52:34	01:36:19	02:14:14	02:06:57	01:17:55	01:17:56	02:01:32	02:07:43	01:54:34	02:38:05	02:57:16	02:21:01	02:48:09	02:22:16	02:41:15	02:48:29	00:38:48	02:08:32	01:52:09	02:17:32	00:59:59	02:13:17	02:11:24	02:49:55	02:20:19	02:14:35	02:28:27	02:51:08	02:33:42	03:14:02	02:53:49	02:49:33	02:56:19	03:13:22	02:30:28	02:19:43	02:31:08	03:23:14	02:12:08	02:02:38	01:42:41	01:01:56	01:16:11	01:05:28	01:27:41
Postcode sector 208	02:03:50	01:06:30	03:02:47	01:31:20	02:09:55	01:53:40	02:31:35	02:24:18	01:35:16	01:35:17	02:18:53	02:25:04	02:11:55	02:55:26	03:14:37	02:38:22	03:05:30	02:39:37	02:58:36	03:05:50	01:56:56	03:16:53	02:18:23	02:34:53	01:58:20	02:30:38	02:28:45	02:51:08	02:37:40	02:31:56	02:45:48	03:08:29	02:51:03	03:31:23	03:11:10	02:51:06	02:57:52	03:30:43	02:47:49	02:37:04	02:48:29	03:17:35	03:12:29	02:40:30	02:31:05	02:01:17	02:15:32	02:06:46	02:21:02
Postcode sector 209	01:34:31	00:32:11	02:19:28	01:04:01	01:37:00	01:28:21	01:48:16	01:58:05	01:01:57	01:01:20	01:53:34	01:47:36	01:42:09	02:13:07	02:31:18	01:58:03	02:22:11	01:56:18	02:19:17	02:14:31	01:07:37	02:27:02	02:10:24	02:00:34	01:25:01	01:47:19	01:45:26	02:38:57	01:57:21	01:51:37	02:07:12	02:23:10	02:17:44	02:44:56	03:13:51	02:38:35	02:45:21	03:03:24	02:04:30	01:53:45	01:57:27	02:43:16	02:17:10	02:36:11	01:57:46	01:27:58	01:42:13	01:33:27	01:40:28
Postcode sector 210	01:48:31	00:56:11	02:47:28	01:52:02	01:54:36	01:38:21	02:16:16	02:08:59	01:19:57	01:19:58	02:03:34	02:09:45	01:56:36	02:40:08	02:59:18	02:23:03	02:50:11	02:24:18	02:43:17	02:50:31	01:41:37	02:21:35	02:03:04	02:19:35	01:43:01	02:15:19	02:13:26	02:53:49	02:22:21	02:16:37	02:30:29	02:53:10	02:35:44	03:16:04	03:15:52	02:53:47	03:00:33	03:15:24	02:32:30	02:21:45	02:33:10	03:25:16	02:57:11	02:14:12	02:15:46	01:45:58	02:06:34	01:51:27	01:54:38
Postcode sector 211	02:39:39	01:24:53	03:24:43	02:04:09	02:41:44	02:28:29	03:08:24	02:58:13	02:12:05	02:12:06	02:53:42	02:51:53	02:50:17	03:14:15	03:31:26	03:00:11	03:22:19	03:00:36	03:19:25	03:14:39	02:07:45	02:58:42	02:42:19	02:45:42	02:25:09	02:47:27	02:45:34	03:39:05	02:57:29	02:51:45	03:07:20	03:23:18	03:17:52	03:45:04	03:52:59	03:38:43	03:45:29	03:04:32	03:04:38	02:53:53	02:57:35	04:22:24	03:02:18	02:51:19	02:50:54	02:28:06	02:42:21	02:33:35	02:40:36
Postcode sector 212	01:59:37	01:09:59	02:58:34	02:03:07	02:05:42	01:49:27	02:27:22	02:20:05	01:31:03	01:31:04	02:14:40	02:20:51	02:07:42	02:51:13	03:10:24	02:34:09	03:01:17	02:35:24	02:54:23	03:01:37	01:52:43	02:31:40	02:17:18	02:30:40	01:54:07	02:26:25	02:24:32	03:04:55	02:33:27	02:27:43	02:41:35	03:04:16	02:46:50	03:27:10	03:25:57	03:04:53	03:11:39	03:26:30	02:43:36	02:32:51	02:44:16	03:36:22	03:08:16	02:24:17	02:26:52	01:57:04	02:17:39	02:02:33	02:05:43
Postcode sector 213	01:51:51	00:37:05	02:36:55	01:16:21	01:53:56	01:40:41	02:20:36	02:10:25	01:24:17	01:24:18	02:05:54	02:04:05	02:02:29	02:26:27	02:43:38	02:12:23	02:34:31	02:12:48	02:31:37	02:26:51	01:19:57	03:10:25	02:54:02	02:12:54	01:37:21	01:59:39	01:57:46	02:51:17	02:09:41	02:03:57	02:19:32	02:35:30	02:30:04	02:57:16	03:25:57	02:50:55	02:57:41	02:16:44	02:16:50	02:06:05	02:09:47	03:49:36	02:29:30	02:18:31	02:03:06	01:40:18	01:54:33	01:45:47	01:52:48
Postcode sector 214	02:31:50	01:17:04	03:11:47	01:33:12	02:45:55	02:20:40	03:00:35	02:50:24	02:04:16	02:06:17	02:45:53	02:44:04	02:39:55	03:03:26	03:23:37	02:50:22	03:15:30	02:48:37	03:14:15	03:10:50	01:59:56	03:05:53	02:49:30	02:52:53	02:17:20	02:39:38	02:37:45	03:10:08	02:49:40	02:43:56	02:59:31	03:15:29	03:10:03	03:37:15	04:46:10	03:10:06	03:16:52	04:36:43	02:56:49	02:46:04	02:49:46	04:29:35	03:09:29	02:59:59	02:50:05	02:20:17	02:34:32	02:25:46	02:32:47
Postcode sector 215	02:03:11	00:48:25	02:48:15	01:27:41	02:05:16	01:52:01	02:31:56	02:21:45	01:35:37	01:35:38	02:17:14	02:15:25	02:13:49	02:37:47	02:54:58	02:23:43	02:45:51	02:24:08	02:42:57	02:38:11	01:31:17	03:05:04	02:48:41	02:24:14	01:48:41	02:10:59	02:09:06	03:02:37	02:21:01	02:15:17	02:30:52	02:46:50	02:41:24	03:08:36	04:46:10	03:02:15	03:09:01	02:28:04	02:28:10	02:17:25	02:21:07	04:00:56	02:40:50	02:29:51	02:14:26	01:51:38	02:05:53	01:57:07	02:04:08
Postcode sector 216	01:36:10	00:26:24	02:21:07	01:05:40	01:38:39	01:30:00	01:49:55	01:59:44	01:03:36	01:02:59	01:55:13	01:49:15	01:43:48	02:14:46	02:32:57	01:59:42	02:23:50	01:57:57	02:20:56	02:16:10	01:09:16	02:28:41	02:12:03	02:02:13	01:26:40	01:48:58	01:47:05	02:40:36	01:59:00	01:53:16	02:08:51	02:24:49	02:19:23	02:46:35	03:15:30	02:40:14	02:47:00	03:05:03	02:06:09	01:55:24	01:59:06	02:45:55	02:18:49	02:37:50	01:59:25	01:29:37	01:43:52	01:35:06	01:42:07
Postcode sector 217	03:01:21	01:40:40	03:38:40	02:11:51	03:07:31	02:40:16	03:50:11	03:48:00	02:24:25	02:35:42	03:29:29	03:14:40	03:18:04	03:28:02	03:52:13	03:10:58	03:42:06	03:11:23	03:33:14	03:27:26	02:21:32	03:25:59	03:18:19	03:17:29	02:38:56	03:38:14	03:36:21	03:22:52	03:48:16	03:42:32	04:05:24	04:26:45	03:55:33	15:48:51	15:30:46	03:22:30	03:29:16	15:41:52	03:55:25	03:44:40	03:50:41	02:45:55	15:04:05	03:31:37	03:23:38	02:40:53	02:55:08	02:46:22	02:59:52
Postcode sector 73	01:14:18	00:08:35	01:37:02	00:43:35	01:14:34	00:44:55	01:25:50	01:26:39	00:40:31	00:40:32	01:30:08	01:29:19	01:23:10	01:39:41	01:48:52	01:15:37	01:59:45	01:13:52	01:36:51	01:32:05	00:47:11	02:01:08	00:50:44	01:19:08	00:55:35	01:15:53	01:14:00	02:07:31	01:25:55	01:20:11	01:35:46	01:51:44	01:46:18	02:13:30	02:42:25	02:07:09	02:13:55	02:31:58	01:33:04	01:22:19	01:26:01	02:24:50	02:09:44	01:55:38	01:28:20	00:58:32	01:12:47	01:04:01	01:18:17
Postcode sector 109	01:14:49	00:08:54	01:37:33	00:44:06	01:15:05	00:45:26	01:26:21	01:27:10	00:41:02	00:41:03	01:30:39	01:29:50	01:23:41	01:40:12	01:49:23	01:16:08	02:00:16	01:14:23	01:37:22	01:32:36	00:47:42	02:01:39	00:54:23	01:19:39	00:56:06	01:16:24	01:14:31	02:08:02	01:26:26	01:20:42	01:36:17	01:52:15	01:46:49	02:14:01	02:42:56	02:07:40	02:14:26	02:32:29	01:33:35	01:22:50	01:26:32	02:25:21	02:10:15	01:56:09	01:28:51	00:59:03	01:13:18	01:04:32	01:18:48
Postcode sector 43	01:12:28	00:10:04	01:35:12	00:41:45	01:12:44	00:43:05	01:24:00	01:24:49	00:38:41	00:38:42	01:28:18	01:27:29	01:21:20	01:37:51	01:47:02	01:13:47	01:57:55	01:12:02	01:35:01	01:30:15	00:45:21	01:59:18	01:08:25	01:17:18	00:53:45	01:14:03	01:12:10	02:05:41	01:24:05	01:18:21	01:33:56	01:49:54	01:44:28	02:11:40	02:40:35	02:05:19	02:12:05	02:30:08	01:31:14	01:20:29	01:24:11	02:23:00	02:07:54	01:53:48	01:26:30	00:56:42	01:10:57	01:02:11	01:16:27
Postcode sector 218	01:22:31	00:15:37	01:45:15	00:51:53	01:24:52	00:53:08	01:36:08	01:34:57	00:48:44	00:48:45	01:38:21	01:43:37	01:31:23	01:47:54	01:57:05	01:23:50	02:07:58	01:22:05	01:45:04	01:40:18	00:55:24	02:09:21	01:13:56	01:27:21	01:16:48	01:24:11	01:22:18	02:15:49	01:34:13	01:28:29	01:44:04	02:00:02	01:54:36	02:21:48	02:50:43	02:15:27	02:22:13	02:40:16	01:41:22	01:30:37	01:34:19	02:35:08	01:59:57	02:03:27	01:43:30	01:19:45	01:34:00	01:25:14	01:28:30
Postcode sector 110	01:11:02	00:09:48	01:33:46	00:40:19	01:11:18	00:41:39	01:22:34	01:23:23	00:37:15	00:37:16	01:26:52	01:26:03	01:19:54	01:36:25	01:45:36	01:12:21	01:56:29	01:10:36	01:33:35	01:28:49	00:43:55	01:57:52	00:53:05	01:15:52	00:52:19	01:12:37	01:10:44	02:04:15	01:22:39	01:16:55	01:32:30	01:48:28	01:43:02	02:10:14	02:39:09	02:03:53	02:10:39	02:28:42	01:29:48	01:19:03	01:22:45	02:21:34	02:06:28	01:52:22	01:25:04	00:55:16	01:09:31	01:00:45	01:15:01
Postcode sector 111	01:24:39	00:10:40	01:46:23	00:47:56	01:20:55	00:55:16	01:32:11	01:31:00	00:50:52	00:50:53	01:40:29	01:39:40	01:33:31	01:47:02	01:58:13	01:24:58	02:07:06	01:23:13	01:46:12	01:41:26	00:56:32	02:08:29	01:09:59	01:26:29	00:57:56	01:20:14	01:18:21	02:11:52	01:30:16	01:24:32	01:40:07	01:56:05	01:50:39	02:17:51	02:46:46	02:11:30	02:18:16	02:36:19	01:37:25	01:26:40	01:30:22	02:31:11	02:12:05	01:57:59	01:30:41	01:00:53	01:15:08	01:06:22	01:20:38
Postcode sector 14	01:19:48	00:11:49	01:41:32	00:54:05	01:19:04	00:50:25	01:30:20	01:31:09	00:46:01	00:46:02	01:35:38	01:34:49	01:28:40	01:51:11	01:53:22	01:20:07	02:11:15	01:18:22	01:41:21	01:36:35	00:52:41	02:12:38	01:14:08	01:30:38	01:14:05	01:20:23	01:18:30	02:12:01	01:30:25	01:24:41	01:40:16	01:56:14	01:50:48	02:18:00	02:46:55	02:11:39	02:18:25	02:36:28	01:37:34	01:26:49	01:30:31	02:30:20	01:59:14	02:06:44	01:46:47	01:17:02	01:31:17	01:22:31	01:31:47
Postcode sector 74	01:28:49	00:09:50	01:48:33	00:48:06	01:21:04	00:59:26	01:32:21	01:34:49	00:55:02	00:55:03	01:44:39	01:28:29	01:37:41	01:51:12	02:00:23	01:27:08	02:11:16	01:25:23	01:48:22	01:43:36	00:52:42	02:12:39	01:14:09	01:30:39	01:14:06	01:24:03	01:22:10	02:15:41	01:34:05	01:28:21	01:43:56	01:59:54	01:54:28	02:21:40	02:50:35	02:15:19	02:22:05	02:40:08	01:41:14	01:30:29	01:34:11	02:28:21	02:01:15	02:06:45	01:46:48	01:17:03	01:31:18	01:22:32	01:31:48
Postcode sector 44	01:25:19	00:11:20	01:47:03	00:48:36	01:21:35	00:55:56	01:32:51	01:31:40	00:51:32	00:51:33	01:41:09	01:40:20	01:34:11	01:47:42	01:58:53	01:25:38	02:07:46	01:23:53	01:46:52	01:42:06	00:57:12	02:09:09	01:10:39	01:27:09	00:58:36	01:20:54	01:19:01	02:12:32	01:30:56	01:25:12	01:40:47	01:56:45	01:51:19	02:18:31	02:47:26	02:12:10	02:18:56	02:36:59	01:38:05	01:27:20	01:31:02	02:31:51	02:12:45	01:58:39	01:31:21	01:01:33	01:15:48	01:07:02	01:21:18
Postcode sector 219	01:28:23	00:26:37	02:08:20	01:07:46	01:43:28	01:17:13	01:57:08	01:46:57	01:00:49	01:02:50	01:42:26	01:40:37	01:39:01	02:01:59	02:20:10	01:46:55	02:11:03	01:45:10	02:08:09	02:03:23	01:12:29	02:15:54	01:59:16	01:49:26	01:33:53	01:36:11	01:34:18	02:27:49	01:46:13	01:40:29	01:56:04	02:12:02	02:06:36	02:33:48	03:02:43	02:27:27	02:34:13	02:52:16	01:53:22	01:42:37	01:46:19	02:51:43	02:28:02	02:25:03	02:06:35	01:36:50	01:51:05	01:42:19	01:51:35
Postcode sector 112	01:20:04	00:13:05	01:49:48	00:54:21	01:27:20	00:50:41	01:38:36	01:38:25	00:46:17	00:46:18	01:35:54	01:35:05	01:28:56	01:52:27	02:01:38	01:28:23	02:12:31	01:26:38	01:49:37	01:44:51	00:53:57	02:13:54	01:15:24	01:31:54	01:15:21	01:27:39	01:25:46	02:19:17	01:37:41	01:31:57	01:47:32	02:03:30	01:58:04	02:25:16	02:54:11	02:18:55	02:25:41	02:43:44	01:44:50	01:34:05	01:37:47	02:34:36	01:57:30	02:08:00	01:48:03	01:18:18	01:32:33	01:23:47	01:33:03
Postcode sector 220	01:22:28	00:22:42	02:02:25	01:10:58	01:37:33	01:11:18	01:51:13	01:41:02	00:54:54	00:56:55	01:36:31	01:34:42	01:33:06	01:56:04	02:14:15	01:41:00	02:05:08	01:39:15	02:02:14	01:57:28	01:04:43	02:17:00	00:56:10	01:43:31	01:26:07	01:30:16	01:28:23	02:21:54	01:40:18	01:34:34	01:50:09	02:06:07	02:00:41	02:27:53	02:56:48	02:21:32	02:28:18	02:46:21	01:47:27	01:36:42	01:40:24	02:57:13	02:26:07	02:17:17	01:58:49	01:29:04	01:43:19	01:34:33	01:43:49
Postcode sector 75	01:33:51	00:21:58	01:55:31	01:03:21	01:36:20	01:04:24	01:47:36	01:49:08	01:01:17	01:00:40	01:44:37	01:46:56	01:41:29	01:49:10	02:07:21	01:34:06	01:58:14	01:32:21	01:55:20	01:50:34	00:58:40	02:03:05	01:21:07	01:36:37	01:16:04	01:38:22	01:36:29	02:30:00	01:48:24	01:42:40	01:58:15	02:14:13	02:08:47	02:35:59	03:04:54	02:29:38	02:36:24	02:54:27	01:55:33	01:44:48	01:48:30	02:50:19	02:08:13	02:12:14	01:48:49	01:19:01	01:33:16	01:24:30	01:31:31
Postcode sector 11	01:20:03	00:15:22	01:54:47	00:52:20	01:19:56	00:50:40	01:36:35	01:33:24	00:46:16	00:46:17	01:35:53	01:35:04	01:28:55	01:54:44	02:06:37	01:33:22	02:14:48	01:31:37	01:54:36	01:49:50	00:56:14	02:16:11	01:17:41	01:34:11	01:17:38	01:22:38	01:20:45	02:14:16	01:32:40	01:26:56	01:42:31	01:58:29	01:53:03	02:20:15	02:49:10	02:13:54	02:20:40	02:38:43	01:39:49	01:29:04	01:32:46	02:32:35	02:00:06	02:10:17	01:50:20	01:20:35	01:34:50	01:26:04	01:35:20
Postcode sector 221	02:27:55	01:08:56	02:52:46	01:47:12	02:35:11	01:58:32	02:46:27	02:41:16	01:54:08	01:54:58	02:43:45	02:42:56	02:36:47	02:50:18	02:59:29	02:28:14	03:10:22	02:28:39	02:47:28	02:42:42	01:51:48	03:11:45	02:13:15	02:29:45	02:13:12	02:30:30	02:28:37	03:22:08	02:40:32	02:34:48	02:50:23	03:06:21	03:00:55	03:22:27	03:21:02	03:21:46	03:28:32	02:47:35	02:47:41	02:36:56	02:40:38	03:50:27	03:00:21	02:34:22	02:18:57	02:16:09	02:30:24	02:21:38	02:30:54
Postcode sector 222	01:30:07	00:28:21	02:10:04	00:58:37	01:48:12	01:18:57	01:58:52	01:48:41	01:02:33	01:04:34	01:44:10	01:42:21	01:40:45	02:03:43	02:21:54	01:48:39	02:12:47	01:46:54	02:09:53	02:05:07	01:14:13	02:17:38	02:01:00	01:51:10	01:35:37	01:37:55	01:36:02	02:29:33	01:47:57	01:42:13	01:57:48	02:13:46	02:08:20	02:35:32	03:04:27	02:29:11	02:35:57	02:54:00	01:55:06	01:44:21	01:48:03	03:04:52	02:29:46	02:26:47	02:08:19	01:38:34	01:52:49	01:44:03	01:53:19
Postcode sector 113	01:29:57	00:22:58	02:04:41	01:04:14	01:37:13	01:00:34	01:48:29	01:43:18	00:56:10	00:56:11	01:45:47	01:44:58	01:38:49	01:58:20	02:16:31	01:43:16	02:07:24	01:41:31	02:04:30	01:59:44	01:07:50	02:12:15	01:55:37	01:45:47	01:25:14	01:32:32	01:30:39	02:24:10	01:42:34	01:36:50	01:52:25	02:08:23	02:02:57	02:30:09	02:59:04	02:23:48	02:30:34	02:48:37	01:49:43	01:38:58	01:42:40	02:44:29	02:17:23	02:21:24	01:57:59	01:28:11	01:42:26	01:33:40	01:40:41
Postcode sector 223	01:34:03	00:32:17	02:14:00	01:07:33	01:49:08	01:22:53	02:02:48	01:52:37	01:06:29	01:08:30	01:48:06	01:46:17	01:44:41	02:07:39	02:25:50	01:52:35	02:16:43	01:50:50	02:13:49	02:09:03	01:18:09	02:21:34	02:04:56	01:55:06	01:39:33	01:41:51	01:39:58	02:33:29	01:51:53	01:46:09	02:01:44	02:17:42	02:12:16	02:39:28	03:08:23	02:33:07	02:39:53	02:57:56	01:59:02	01:48:17	01:51:59	02:53:48	02:33:42	02:30:43	02:12:15	01:42:30	01:56:45	01:47:59	01:57:15
Postcode sector 114	01:17:34	00:15:14	02:02:31	00:47:04	01:20:03	01:11:24	01:31:19	01:41:08	00:45:00	00:44:23	01:36:37	01:30:39	01:25:12	01:56:10	02:14:21	01:41:06	02:05:14	01:39:21	02:02:20	01:57:34	00:50:40	02:10:05	01:53:27	01:43:37	01:08:04	01:30:22	01:28:29	02:22:00	01:40:24	01:34:40	01:50:15	02:06:13	02:00:47	02:27:59	02:56:54	02:21:38	02:28:24	02:46:27	01:47:33	01:36:48	01:40:30	02:26:19	02:00:13	02:19:14	01:40:49	01:11:01	01:25:16	01:16:30	01:23:31
Postcode sector 224	01:31:37	00:29:17	02:16:34	01:01:07	01:34:06	01:25:27	01:45:22	01:55:11	00:59:03	00:58:26	01:50:40	01:44:42	01:39:15	02:10:13	02:28:24	01:55:09	02:19:17	01:53:24	02:16:23	02:11:37	01:04:43	02:24:08	02:07:30	01:57:40	01:22:07	01:44:25	01:42:32	02:36:03	01:54:27	01:48:43	02:04:18	02:20:16	02:14:50	02:42:02	03:10:57	02:35:41	02:42:27	03:00:30	02:01:36	01:50:51	01:54:33	03:11:22	02:14:16	02:33:17	01:54:52	01:25:04	01:39:19	01:30:33	01:37:34
Postcode sector 225	02:07:54	01:42:21	02:58:53	02:12:11	02:06:30	02:12:31	03:12:26	03:05:09	02:10:07	02:10:08	02:59:44	02:29:55	02:52:46	02:36:17	03:15:28	02:44:13	02:56:21	02:44:38	03:03:27	02:58:41	00:28:00	01:57:44	01:41:21	02:15:44	00:49:11	02:27:13	02:25:20	02:47:43	02:34:15	02:28:31	02:42:23	03:05:04	02:47:38	03:11:56	03:07:45	02:47:41	02:54:27	03:04:18	02:44:24	02:33:39	02:39:40	03:37:10	02:01:20	01:51:50	01:31:53	00:51:08	01:05:23	00:54:40	01:16:53
Postcode sector 115	01:36:31	00:36:45	02:16:28	01:07:16	01:51:36	01:25:21	02:05:16	01:55:05	01:08:57	01:10:58	01:50:34	01:48:45	01:47:09	02:14:22	02:28:18	01:55:03	02:19:11	01:53:18	02:16:17	02:11:31	00:49:52	02:09:49	00:53:33	01:56:49	01:11:16	01:44:19	01:42:26	02:35:57	01:54:21	01:48:37	02:04:12	02:20:10	02:14:44	02:41:56	03:10:51	02:35:35	02:42:21	03:00:24	02:01:30	01:50:45	01:54:27	02:53:31	02:13:25	02:03:55	01:43:58	01:14:13	01:28:28	01:19:42	01:28:58
Postcode sector 226	01:21:13	00:43:59	02:12:57	00:39:45	01:22:02	01:03:50	01:41:45	01:41:34	00:42:37	00:48:27	01:37:03	01:35:14	01:28:05	01:58:21	02:24:47	01:48:32	02:15:40	01:49:47	02:08:46	02:16:00	01:29:51	02:19:48	01:51:18	01:37:48	01:31:15	01:40:48	01:38:55	02:16:15	01:52:50	01:47:06	02:05:41	02:18:39	02:01:13	02:41:33	03:13:05	02:16:13	02:22:59	02:40:53	01:57:59	01:47:14	01:58:39	02:42:42	02:45:24	02:12:25	02:04:00	01:34:12	01:48:27	01:39:41	01:53:57
Postcode sector 116	01:36:23	00:36:37	02:16:20	01:24:53	01:51:28	01:25:13	02:05:08	01:54:57	01:08:49	01:10:50	01:50:26	01:48:37	01:47:01	02:09:59	02:28:10	01:54:55	02:19:03	01:53:10	02:16:09	02:11:23	00:50:29	02:10:26	00:36:56	01:57:26	01:11:53	01:44:11	01:42:18	02:35:49	01:54:13	01:48:29	02:04:04	02:20:02	02:14:36	02:41:48	03:10:43	02:35:27	02:42:13	03:00:16	02:01:22	01:50:37	01:54:19	03:11:08	02:14:02	02:04:32	01:44:35	01:14:50	01:29:05	01:20:19	01:29:35
Postcode sector 277	00:08:46	00:47:31	01:14:48	01:28:21	01:00:12	00:44:46	00:38:43	00:51:25	00:40:17	00:38:18	00:24:01	00:16:34	00:32:26	00:58:27	01:26:38	00:49:23	01:28:46	00:51:07	01:16:12	01:11:51	01:23:57	02:12:22	01:36:06	01:32:54	01:45:21	00:40:39	00:38:46	00:43:32	00:50:41	00:44:57	01:00:32	01:16:30	01:11:04	01:38:16	02:07:11	00:43:10	00:49:56	01:56:44	00:57:50	00:47:05	00:50:47	01:46:51	02:54:30	02:23:31	02:05:03	01:36:38	01:51:16	01:44:01	01:50:03
Postcode sector 76	00:15:37	01:13:32	01:20:49	01:25:22	01:03:24	00:48:44	00:41:58	00:56:26	00:53:18	00:54:19	00:17:24	00:24:12	00:33:30	01:04:28	01:32:39	00:55:24	01:25:32	01:13:40	01:38:21	01:17:52	01:36:58	02:37:06	02:06:58	01:38:55	01:53:22	00:45:40	00:43:47	00:52:11	00:55:42	00:49:58	01:05:33	01:21:31	01:16:05	01:43:17	02:13:12	00:51:49	00:58:35	02:02:45	01:02:51	00:52:06	00:55:48	01:55:30	03:00:31	02:34:32	02:16:04	01:47:39	02:02:17	01:55:02	02:01:04
Postcode sector 227	00:18:41	00:48:07	01:15:24	01:28:57	00:35:32	00:48:08	00:38:09	00:52:01	00:40:53	00:38:54	00:16:19	00:27:05	00:35:10	00:59:03	01:27:14	00:49:59	01:30:53	00:53:14	01:18:19	01:12:27	01:24:33	02:12:58	01:36:42	01:33:30	01:45:57	00:41:15	00:39:22	00:45:39	00:51:17	00:45:33	01:01:08	01:17:06	01:11:40	01:38:52	02:07:47	00:45:17	00:52:03	01:57:20	00:58:26	00:47:41	00:51:23	01:48:58	02:55:06	02:23:20	02:04:52	01:36:27	01:51:05	01:43:50	01:49:52
Postcode sector 15	00:25:17	01:10:33	01:22:15	01:27:48	00:42:23	00:55:52	00:49:44	00:58:52	00:50:19	00:51:20	00:17:22	00:33:05	00:41:42	01:05:54	01:34:05	00:56:50	01:26:58	01:06:21	01:31:02	01:33:34	01:38:24	02:19:49	02:05:46	01:40:21	01:50:23	00:48:06	00:46:13	00:57:25	00:58:08	00:52:24	01:07:59	01:23:57	01:18:31	01:45:43	02:14:38	00:57:03	01:03:49	02:04:11	01:05:17	00:54:32	00:58:14	02:00:44	03:01:57	02:31:33	02:13:05	01:44:40	01:59:18	01:52:03	01:58:05
Postcode sector 117	00:12:36	01:18:50	01:26:07	01:30:40	00:45:15	00:53:16	00:49:00	01:01:44	00:58:36	00:59:37	00:32:42	00:18:24	00:38:48	01:09:46	01:37:57	01:00:42	01:30:50	00:58:40	01:23:45	01:23:10	01:41:16	02:23:41	02:14:03	01:44:13	01:58:40	00:50:58	00:49:05	00:57:41	01:01:00	00:55:16	01:10:51	01:26:49	01:21:23	01:48:35	02:17:30	00:57:19	01:04:05	02:07:03	01:08:09	00:57:24	01:01:06	02:01:00	03:05:49	02:39:50	02:21:22	01:52:57	02:07:35	02:00:20	02:06:22
Postcode sector 27	00:16:05	01:11:19	01:29:36	01:34:09	00:48:44	00:37:30	00:50:42	01:13:07	01:20:17	01:00:06	00:38:42	00:17:34	00:42:17	01:13:15	01:41:26	01:04:11	01:34:19	01:06:26	01:19:25	01:26:39	01:44:45	02:27:10	02:02:54	01:47:42	02:02:09	01:12:27	01:10:34	01:01:05	01:26:29	01:20:45	01:34:37	01:50:18	01:32:52	02:13:12	02:20:59	01:00:43	01:07:29	02:10:32	01:29:38	01:18:53	01:24:54	02:04:24	03:09:18	02:21:19	02:05:54	02:05:06	02:19:21	02:10:35	02:17:36
Postcode sector 278	00:16:05	01:11:19	01:29:36	01:34:09	00:48:44	00:37:30	00:50:42	01:13:07	01:20:17	01:00:06	00:38:42	00:17:34	00:42:17	01:13:15	01:41:26	01:04:11	01:34:19	01:06:26	01:19:25	01:26:39	01:44:45	02:27:10	02:02:54	01:47:42	02:02:09	01:12:27	01:10:34	01:01:05	01:26:29	01:20:45	01:34:37	01:50:18	01:32:52	02:13:12	02:20:59	01:00:43	01:07:29	02:10:32	01:29:38	01:18:53	01:24:54	02:04:24	03:09:18	02:21:19	02:05:54	02:05:06	02:19:21	02:10:35	02:17:36
Postcode sector 228	00:27:46	01:09:34	01:18:00	01:20:33	00:35:08	00:38:53	00:26:01	01:08:10	00:49:20	00:50:21	00:37:06	00:38:08	00:27:08	01:01:39	01:29:50	00:52:35	01:22:43	00:54:50	01:07:49	01:15:03	01:33:29	02:15:34	02:04:47	01:36:06	01:49:24	00:41:42	00:39:49	00:51:49	00:51:44	00:46:00	01:01:35	01:17:33	01:12:07	01:39:19	02:08:14	00:51:27	00:58:13	01:57:47	00:58:53	00:48:08	00:51:50	01:55:08	02:57:42	02:30:34	02:12:06	01:43:41	01:58:19	01:51:04	01:57:06
Postcode sector 118	00:23:04	00:46:18	01:12:35	01:27:08	00:30:43	00:52:04	00:40:30	00:50:12	00:39:04	00:37:05	00:24:49	00:29:04	00:34:17	01:01:14	01:24:25	00:51:10	01:17:18	00:48:24	01:09:12	01:17:38	01:22:44	02:11:09	01:34:53	01:20:41	01:44:08	00:39:26	00:37:33	00:40:49	00:49:28	00:43:44	00:59:19	01:15:17	01:09:51	01:37:03	02:05:58	00:40:27	00:47:13	01:55:31	00:56:37	00:45:52	00:49:34	01:44:08	02:53:17	02:22:18	02:03:50	01:35:25	01:50:03	01:42:48	01:48:50
Postcode sector 5	00:09:01	00:47:59	01:15:16	01:28:49	01:00:31	00:38:00	00:38:44	00:51:53	00:40:45	00:38:46	00:30:41	00:27:49	00:30:40	00:58:55	01:27:06	00:49:51	01:30:04	00:52:25	01:07:25	01:12:19	01:24:25	02:12:50	01:36:34	01:33:22	01:45:49	00:41:07	00:39:14	00:47:38	00:51:09	00:45:25	01:01:00	01:16:58	01:11:32	01:38:44	02:07:39	00:47:16	00:54:02	01:57:12	00:58:18	00:47:33	00:51:15	01:50:57	02:54:58	02:23:21	02:04:53	01:36:28	01:51:06	01:43:51	01:49:53
Postcode sector 45	00:21:02	00:39:39	01:05:56	01:09:29	00:24:04	00:24:49	00:46:28	00:43:33	00:32:25	00:30:26	00:33:40	00:37:40	00:21:33	00:54:35	01:17:46	00:44:31	01:10:39	00:45:46	01:02:33	01:10:59	01:16:05	02:04:30	01:28:14	01:14:02	01:37:29	00:32:47	00:30:54	00:44:43	00:42:49	00:37:05	00:52:40	01:08:38	01:03:12	01:30:24	01:59:19	00:44:21	00:51:07	01:48:52	00:49:58	00:39:13	00:42:55	01:48:02	02:46:38	02:15:39	01:57:11	01:28:46	01:43:24	01:36:09	01:42:11
Postcode sector 229	00:25:16	01:12:35	01:21:01	01:23:34	00:55:15	00:41:54	00:29:02	01:11:11	00:52:21	00:53:22	00:40:07	00:41:09	00:21:18	01:04:40	01:32:51	00:55:36	01:25:44	00:57:51	01:10:50	01:18:04	01:36:30	02:18:35	02:07:48	01:39:07	01:52:25	00:44:43	00:42:50	00:54:50	00:54:45	00:49:01	01:04:36	01:20:34	01:15:08	01:42:20	02:11:15	00:54:28	01:01:14	02:00:48	01:01:54	00:51:09	00:54:51	01:58:09	03:00:43	02:33:35	02:15:07	01:46:42	02:01:20	01:54:05	02:00:07
Postcode sector 28	00:20:08	00:38:46	01:03:03	01:08:36	00:23:11	00:23:56	00:49:17	00:42:40	00:31:32	00:29:33	00:34:05	00:36:48	00:23:21	00:53:42	01:14:53	00:38:38	01:05:46	00:39:53	00:58:52	01:06:06	01:15:12	02:03:37	01:27:21	01:13:09	01:36:36	00:31:54	00:30:01	00:43:50	00:41:56	00:36:12	00:51:47	01:07:45	01:02:19	01:29:31	01:58:26	00:43:28	00:50:14	01:47:59	00:49:05	00:38:20	00:42:02	01:47:09	02:45:45	02:14:46	01:56:18	01:27:53	01:42:31	01:35:16	01:41:18
Postcode sector 230	00:28:48	01:09:47	01:47:25	01:39:58	00:58:25	00:44:08	00:54:07	01:18:56	01:03:45	01:09:34	01:01:25	00:50:51	00:35:16	01:26:04	01:59:15	01:26:00	01:50:08	01:24:15	01:41:14	01:48:28	01:53:28	02:31:30	02:01:22	01:45:31	02:10:52	01:13:10	01:11:17	01:09:33	01:32:18	01:26:34	01:40:26	01:51:01	01:33:35	02:13:55	02:31:48	01:09:11	01:15:57	02:21:21	01:30:21	01:19:36	01:25:37	02:12:52	03:12:46	02:21:47	02:06:22	02:13:49	02:28:04	02:19:18	02:26:19
Postcode sector 231	00:22:48	01:13:08	01:26:25	01:28:58	00:46:57	00:45:57	00:33:05	01:15:14	00:52:54	00:53:55	00:44:58	00:44:09	00:18:06	01:10:04	01:38:15	01:01:00	01:31:08	01:03:15	01:16:14	01:23:28	01:41:34	02:23:59	02:08:21	01:44:31	01:52:58	00:48:46	00:46:53	00:58:53	00:58:48	00:53:04	01:08:39	01:24:37	01:19:11	01:46:23	02:15:18	00:58:31	01:05:17	02:04:51	01:05:57	00:55:12	00:58:54	02:02:12	03:06:07	02:34:08	02:15:40	01:47:15	02:01:53	01:54:38	02:00:40
Postcode sector 232	01:22:29	01:50:24	02:12:41	02:09:46	01:01:45	01:18:17	01:14:28	01:44:17	01:43:10	01:34:43	01:33:47	01:32:58	01:01:47	02:01:20	02:24:31	01:51:16	02:17:24	01:52:31	02:09:18	02:17:44	02:26:50	03:10:53	02:49:37	02:20:47	02:48:14	01:33:31	01:31:38	02:25:09	01:43:33	01:37:49	01:53:24	02:09:22	02:03:56	02:31:08	03:00:03	02:24:47	02:31:33	02:49:36	01:50:42	01:39:57	01:43:39	03:00:28	03:53:01	03:09:24	02:53:59	02:33:09	02:47:47	02:40:32	02:46:34
Postcode sector 233	00:21:07	00:43:46	01:30:52	01:24:36	00:44:00	00:21:27	00:49:40	01:02:23	00:36:32	00:34:33	00:49:47	00:35:34	00:56:36	01:39:31	01:42:42	01:09:27	01:33:35	01:07:42	01:24:41	01:31:55	01:20:12	02:08:37	01:32:21	01:42:09	01:41:36	01:08:43	01:06:50	01:10:06	01:15:45	01:10:01	01:23:53	01:46:34	01:29:08	02:09:28	02:25:26	01:09:44	01:16:30	02:14:59	01:25:54	01:15:09	01:21:10	02:13:25	02:50:45	02:17:46	01:59:18	01:30:53	01:45:31	01:38:16	01:44:18
Postcode sector 46	00:22:04	00:44:13	01:34:30	01:25:11	00:56:38	00:28:49	01:05:26	01:10:06	00:37:07	00:35:00	00:50:36	00:48:47	00:54:26	01:28:09	01:46:20	01:13:05	01:37:13	01:11:20	01:28:19	01:35:33	01:20:39	02:09:04	01:32:48	01:42:36	01:42:03	01:09:21	01:07:28	01:10:59	01:31:23	01:25:39	01:39:31	01:47:12	01:29:46	02:10:06	02:25:53	01:10:37	01:17:23	02:15:26	01:26:32	01:15:47	01:21:48	02:14:18	02:51:12	02:18:13	01:59:45	01:31:20	01:45:58	01:38:43	01:44:45
Postcode sector 77	00:35:19	01:14:22	01:28:39	01:31:54	00:46:29	00:46:14	00:34:10	01:04:52	00:54:08	00:55:09	00:47:27	00:50:56	00:09:47	01:12:18	01:40:29	01:03:14	01:33:22	01:05:29	01:18:28	01:25:42	01:43:48	02:26:13	02:09:35	01:46:45	01:54:12	01:05:12	01:03:19	01:03:08	01:17:14	01:11:30	01:26:22	01:43:03	01:25:37	02:05:57	02:20:02	01:02:46	01:09:32	02:09:35	01:22:23	01:11:38	01:17:39	02:06:27	03:08:21	02:35:22	02:16:54	01:48:29	02:03:07	01:55:52	02:01:54
Postcode sector 78	00:38:01	01:16:45	01:30:01	01:32:34	00:42:33	00:50:54	00:54:50	01:07:33	00:56:31	00:57:32	00:55:08	00:52:18	00:19:14	01:13:40	01:41:51	01:04:36	01:34:44	01:06:51	01:19:50	01:27:04	01:42:43	02:27:35	02:11:58	01:48:07	01:56:35	01:13:53	01:12:00	01:04:30	01:25:55	01:20:11	01:29:03	01:51:44	01:34:18	02:14:38	02:22:25	01:04:08	01:10:54	02:11:58	01:31:04	01:20:19	01:26:20	02:07:49	03:09:43	02:37:45	02:19:17	01:50:52	02:05:30	01:58:15	02:04:17
Postcode sector 79	00:33:00	01:11:44	01:25:03	01:27:36	00:43:24	00:45:56	00:51:49	01:01:38	00:51:30	00:52:31	00:49:07	00:45:44	00:14:13	01:08:42	01:36:53	00:59:38	01:29:46	01:01:53	01:14:52	01:22:06	01:41:10	02:22:37	02:06:57	01:43:09	01:51:34	00:50:52	00:48:59	00:59:32	01:00:54	00:55:10	01:10:45	01:26:43	01:21:17	01:48:29	02:17:24	00:59:10	01:05:56	02:06:57	01:08:03	00:57:18	01:01:00	02:02:51	03:04:45	02:32:44	02:14:16	01:45:51	02:00:29	01:53:14	01:59:16
Postcode sector 119	00:20:09	01:14:29	01:28:46	01:31:19	00:45:54	00:32:56	00:57:34	01:10:17	00:52:33	00:56:58	00:48:12	00:42:14	00:35:14	01:12:25	01:40:36	01:03:21	01:33:29	01:05:36	01:18:35	01:25:49	01:37:01	02:20:18	01:50:10	01:46:52	01:54:19	01:06:37	01:04:44	00:58:35	01:18:39	01:12:55	01:31:47	01:44:28	01:27:02	02:07:22	02:23:09	00:58:13	01:04:59	02:12:42	01:23:48	01:13:03	01:19:04	02:01:54	03:08:28	02:35:29	02:17:01	01:48:36	02:03:14	01:55:59	02:02:01
Postcode sector 80	00:58:07	01:23:52	01:49:09	01:53:42	00:41:41	01:27:13	01:17:57	01:47:46	01:14:38	01:14:39	01:13:15	01:07:17	00:33:30	01:47:48	02:00:59	01:24:44	01:51:52	01:25:59	01:44:58	01:52:12	01:57:18	02:46:43	02:25:27	02:07:15	02:14:42	01:37:00	01:35:07	01:23:38	01:47:02	01:41:18	01:56:53	02:12:51	02:07:25	02:34:37	03:03:32	01:23:16	01:30:02	02:53:05	01:54:11	01:43:26	01:47:08	02:26:57	03:06:51	02:55:52	02:40:27	02:17:39	02:31:54	02:23:08	02:30:09
Postcode sector 47	00:29:01	01:09:58	01:19:15	01:21:48	00:36:23	00:40:08	00:25:10	00:52:52	00:49:44	00:50:45	00:38:21	00:39:23	00:17:15	01:02:54	01:31:05	00:53:50	01:23:58	00:56:05	01:09:04	01:16:18	01:34:24	02:16:49	02:05:11	01:37:21	01:49:48	00:42:06	00:40:13	00:52:44	00:52:08	00:46:24	01:01:59	01:17:57	01:12:31	01:39:43	02:08:38	00:52:22	00:59:08	01:58:11	00:59:17	00:48:32	00:52:14	01:56:03	02:58:57	02:30:58	02:12:30	01:44:05	01:58:43	01:51:28	01:57:30
Postcode sector 81	00:12:32	01:06:52	01:21:09	01:23:42	00:38:17	00:38:39	00:47:42	00:59:46	00:54:20	00:58:45	00:38:00	00:33:26	00:38:50	01:04:48	01:32:59	00:55:44	01:33:37	00:55:58	01:21:03	01:18:12	01:29:18	02:22:05	01:51:57	01:39:15	01:46:42	00:49:00	00:47:07	00:52:38	00:59:02	00:53:18	01:08:53	01:24:51	01:19:25	01:46:37	02:15:32	00:52:16	00:59:02	02:05:05	01:06:11	00:55:26	00:59:08	01:55:57	03:00:51	02:27:52	02:09:24	01:40:59	01:55:37	01:48:22	01:54:24
Postcode sector 29	00:15:43	00:46:55	01:23:10	01:27:45	00:52:27	00:24:30	00:59:05	01:10:50	00:39:41	00:37:42	00:44:23	00:34:05	00:45:05	01:28:56	01:35:00	01:01:45	01:25:53	01:00:00	01:16:59	01:24:13	01:23:21	02:11:46	01:35:30	01:45:18	01:44:45	01:12:03	01:10:10	01:04:46	01:24:12	01:18:28	01:32:20	01:49:54	01:32:28	02:12:48	02:28:35	01:04:24	01:11:10	02:18:08	01:29:14	01:18:29	01:24:30	02:08:05	02:53:54	02:20:55	02:02:27	01:34:02	01:48:40	01:41:25	01:47:27
Postcode sector 82	00:20:46	01:10:12	01:18:32	01:34:36	00:49:11	00:27:33	01:00:18	01:13:34	00:49:32	00:50:33	00:48:28	00:44:20	00:46:51	01:20:42	01:30:22	00:57:07	01:21:15	00:55:22	01:12:21	01:19:35	01:48:38	02:21:37	02:04:59	01:55:09	01:50:02	01:11:54	01:10:01	01:03:32	01:26:56	01:21:12	01:35:04	01:49:45	01:32:19	02:12:39	02:28:26	01:03:10	01:09:56	02:17:59	01:29:05	01:18:20	01:24:21	02:06:51	03:04:11	02:30:46	02:12:18	01:43:53	01:58:31	01:51:16	01:57:18
Postcode sector 48	00:15:51	01:18:41	01:28:58	01:28:25	00:43:00	00:56:02	00:51:46	01:07:23	00:58:27	00:59:28	00:38:04	00:13:25	00:41:39	01:12:37	01:40:48	01:03:33	01:33:41	01:05:48	01:18:47	01:26:01	01:44:07	02:26:32	02:13:54	01:47:04	01:58:31	01:11:49	01:09:56	01:00:27	01:20:45	01:15:01	01:28:53	01:49:40	01:32:14	02:12:34	02:20:21	01:00:05	01:06:51	02:09:54	01:29:00	01:18:15	01:24:16	02:03:46	03:08:40	02:39:41	02:21:13	01:52:48	02:07:26	02:00:11	02:06:13
Postcode sector 49	00:26:17	01:27:54	01:21:28	01:36:26	01:04:01	00:46:57	01:09:41	01:15:24	01:17:55	01:28:20	00:54:59	00:17:51	00:55:41	01:30:07	01:33:18	01:00:03	01:24:11	00:58:18	01:15:17	01:22:31	01:43:47	02:45:52	02:30:11	01:49:34	02:01:11	01:28:44	01:26:51	01:14:22	01:28:46	01:23:02	01:36:54	02:06:35	01:49:09	02:29:29	02:40:16	01:14:00	01:20:46	02:29:49	01:45:55	01:35:10	01:41:11	02:17:41	02:53:20	02:32:36	02:17:11	02:04:08	02:18:23	02:09:37	02:16:38
Postcode sector 120	00:36:37	01:11:09	01:34:35	01:41:05	01:01:40	00:27:12	01:10:52	01:20:03	00:50:55	00:51:56	00:48:10	00:26:01	01:05:12	01:43:14	01:46:25	01:13:10	01:37:18	01:11:25	01:28:24	01:35:38	01:32:01	02:23:00	02:06:22	01:56:32	01:50:59	01:23:17	01:21:24	01:36:33	01:33:25	01:27:41	01:41:33	02:01:08	01:43:42	02:24:02	02:38:15	01:36:11	01:42:57	02:27:48	01:40:28	01:29:43	01:35:44	02:39:52	03:05:08	02:32:09	02:13:41	01:45:16	01:59:54	01:52:39	01:58:41
Postcode sector 121	00:16:05	01:11:19	01:29:36	01:34:09	00:48:44	00:37:30	00:50:42	01:13:07	01:20:17	01:00:06	00:38:42	00:17:34	00:42:17	01:13:15	01:41:26	01:04:11	01:34:19	01:06:26	01:19:25	01:26:39	01:44:45	02:27:10	02:02:54	01:47:42	02:02:09	01:12:27	01:10:34	01:01:05	01:26:29	01:20:45	01:34:37	01:50:18	01:32:52	02:13:12	02:20:59	01:00:43	01:07:29	02:10:32	01:29:38	01:18:53	01:24:54	02:04:24	03:09:18	02:21:19	02:05:54	02:05:06	02:19:21	02:10:35	02:17:36
Postcode sector 83	00:22:47	01:18:51	01:23:08	01:41:06	00:55:41	00:49:13	00:56:42	01:20:04	01:26:35	01:05:00	00:30:31	00:04:22	00:49:14	01:16:47	01:34:58	01:01:43	01:25:51	00:59:58	01:22:57	01:18:11	01:51:42	02:30:42	02:09:26	01:40:32	01:58:41	01:19:24	01:17:31	01:07:23	01:33:26	01:27:42	01:41:34	01:57:15	01:39:49	02:20:09	02:27:56	01:07:01	01:13:47	02:17:29	01:36:35	01:25:50	01:31:51	02:10:42	03:12:50	02:28:16	02:31:26	02:01:38	02:15:53	02:07:07	02:21:23
Postcode sector 234	00:24:01	01:19:15	01:14:25	01:42:05	00:56:40	00:55:27	00:57:41	01:21:03	01:10:01	01:08:02	00:30:38	00:04:17	00:50:13	01:28:11	01:26:15	00:53:00	01:17:08	01:26:26	01:08:14	01:15:28	01:52:41	02:35:06	02:10:11	01:42:31	02:10:05	01:20:23	01:18:30	01:08:22	01:34:25	01:28:41	01:42:33	01:58:14	01:40:48	02:21:08	02:28:55	01:08:00	01:14:46	02:18:28	01:37:34	01:26:49	01:32:50	02:11:41	03:02:14	02:29:15	02:13:50	02:13:02	02:27:17	02:18:31	02:25:32
Postcode sector 122	00:33:18	01:28:20	01:20:37	01:44:22	00:58:57	00:52:42	01:09:25	01:23:20	01:19:06	01:17:07	00:31:43	00:12:43	00:59:30	01:37:10	01:32:27	00:59:12	01:23:20	01:12:48	01:37:29	01:40:01	02:01:58	02:44:23	02:24:24	01:48:43	02:19:22	01:29:40	01:27:47	01:13:00	01:41:42	01:35:58	01:44:50	02:07:31	01:50:05	02:30:25	02:38:12	01:12:38	01:19:24	02:27:45	01:46:51	01:36:06	01:42:07	02:16:19	03:11:31	02:38:32	02:23:07	02:22:19	02:36:34	02:27:48	02:34:49
Postcode sector 235	00:37:16	01:24:28	01:16:45	01:45:36	01:00:11	00:53:56	01:05:33	01:24:34	01:15:14	01:13:15	00:27:51	00:16:06	01:00:31	01:25:24	01:28:35	00:55:20	01:19:28	01:07:03	01:31:44	01:34:16	02:04:54	02:47:19	02:18:03	01:44:51	02:22:18	01:24:36	01:22:43	01:12:42	01:37:56	01:32:12	01:46:04	02:02:27	01:45:01	02:25:21	02:41:08	01:12:20	01:19:06	02:30:41	01:41:47	01:31:02	01:37:03	02:16:01	03:14:27	02:41:28	02:26:03	02:25:15	02:39:30	02:30:44	02:37:45
Postcode sector 84	00:31:09	01:14:00	01:01:36	01:30:09	00:44:44	00:38:29	00:55:05	01:09:07	01:24:58	01:02:47	00:17:23	00:27:45	00:50:03	01:10:15	01:13:26	00:40:11	01:04:19	01:00:38	01:25:19	01:27:51	01:54:26	02:39:10	02:07:35	01:29:42	02:11:50	01:15:27	01:13:34	01:01:40	01:22:29	01:16:45	01:30:37	01:53:18	01:35:52	02:16:12	02:30:40	01:01:18	01:08:04	02:20:13	01:32:38	01:21:53	01:27:54	02:04:59	03:03:59	02:31:00	02:15:35	02:14:47	02:29:02	02:20:16	02:27:17
Postcode sector 236	00:21:48	01:16:38	01:13:53	01:30:26	00:45:01	00:38:46	00:56:43	01:09:24	01:25:36	01:05:25	00:23:55	00:09:06	00:47:36	01:25:34	01:25:43	00:52:28	01:16:36	00:50:43	01:07:42	01:14:56	01:50:04	02:32:29	02:08:13	01:41:59	02:07:28	01:17:46	01:15:53	01:06:24	01:22:46	01:17:02	01:30:54	01:55:37	01:38:11	02:18:31	02:26:18	01:06:02	01:12:48	02:15:51	01:34:57	01:24:12	01:30:13	02:09:43	02:59:37	02:26:38	02:11:13	02:10:25	02:24:40	02:15:54	02:22:55
Postcode sector 237	00:27:02	01:28:40	01:23:53	01:39:26	00:54:01	00:47:46	01:05:41	01:18:24	01:10:41	01:12:23	00:36:14	00:11:15	00:55:10	01:32:32	01:35:43	01:02:28	01:26:36	01:24:17	01:17:42	01:24:56	01:57:02	02:39:27	02:15:57	01:51:59	02:14:26	01:24:44	01:22:51	01:14:08	01:31:46	01:26:02	01:39:54	02:02:35	01:45:09	02:25:29	02:33:16	01:13:46	01:20:32	02:22:49	01:41:55	01:31:10	01:37:11	02:17:27	03:06:35	02:33:36	02:18:11	02:17:23	02:31:38	02:22:52	02:29:53
Postcode sector 50	00:32:28	01:27:42	01:27:59	01:43:32	00:58:07	00:51:52	01:09:47	01:22:30	01:18:28	01:16:29	00:33:49	00:18:31	00:58:40	01:36:38	01:39:49	01:06:34	01:30:42	01:22:33	01:21:48	01:29:02	02:01:08	02:43:33	02:20:17	01:56:05	02:18:32	01:28:50	01:26:57	01:18:28	01:40:52	01:35:08	01:44:00	02:06:41	01:49:15	02:29:35	02:37:22	01:18:06	01:24:52	02:26:55	01:46:01	01:35:16	01:41:17	02:21:47	03:10:41	02:37:42	02:22:17	02:21:29	02:35:44	02:26:58	02:33:59
Postcode sector 85	00:26:02	01:25:12	01:14:37	01:36:07	00:50:42	00:44:27	01:05:17	01:15:05	01:15:58	01:13:59	00:25:23	00:12:56	00:52:14	01:23:16	01:26:27	00:53:12	01:17:20	01:18:07	01:16:46	01:15:40	01:58:38	02:41:03	02:12:11	01:42:43	02:16:02	01:21:25	01:19:32	01:10:22	01:28:27	01:22:43	01:36:35	01:59:16	01:41:50	02:22:10	02:34:52	01:10:00	01:16:46	02:24:25	01:38:36	01:27:51	01:33:52	02:13:41	03:08:11	02:35:12	02:19:47	02:18:59	02:33:14	02:24:28	02:31:29
Postcode sector 86	00:34:24	01:19:07	01:11:24	01:41:57	01:02:32	00:50:17	01:00:12	01:20:55	01:09:53	01:07:54	00:23:30	00:20:27	00:55:10	01:20:03	01:23:14	00:49:59	01:14:07	01:11:14	01:35:55	01:38:27	01:59:33	02:41:58	02:12:42	01:39:30	02:16:57	01:27:15	01:25:22	01:10:53	01:34:17	01:28:33	01:42:25	02:05:06	01:47:40	02:28:00	02:35:47	01:10:31	01:17:17	02:25:20	01:44:26	01:33:41	01:39:42	02:14:12	03:09:06	02:36:07	02:20:42	02:19:54	02:34:09	02:25:23	02:32:24
Postcode sector 16	00:26:48	01:10:59	01:27:20	01:25:15	00:39:50	00:33:35	00:51:08	01:04:13	01:20:07	00:59:46	00:08:30	00:22:28	00:47:02	01:10:59	01:39:10	01:01:55	01:32:03	01:03:06	01:27:47	01:30:19	01:50:51	02:24:54	02:03:38	01:45:26	02:08:15	01:10:33	01:08:40	00:57:45	01:17:35	01:11:51	01:25:43	01:48:24	01:30:58	02:11:18	02:27:39	00:57:23	01:04:09	02:17:12	01:27:44	01:16:59	01:23:00	02:01:04	03:00:24	02:19:03	02:03:38	02:11:12	02:25:27	02:16:41	02:23:42
Postcode sector 238	02:16:57	01:22:24	02:53:41	00:49:27	01:47:49	01:54:34	02:42:29	02:52:18	01:50:10	01:48:11	02:32:47	02:30:58	02:26:49	02:46:20	03:05:31	02:29:16	02:56:24	02:30:31	02:49:30	02:56:44	02:01:50	03:07:47	02:31:37	02:25:47	02:19:14	02:41:32	02:39:39	02:42:02	02:51:34	02:45:50	03:01:25	03:17:23	03:11:57	03:39:09	05:01:36	02:42:00	02:48:46	02:58:37	02:58:43	02:47:58	02:51:40	03:31:29	03:11:23	03:01:53	02:41:56	02:13:31	02:28:09	02:20:54	02:26:56
Postcode sector 239	01:39:31	04:54:58	02:39:15	02:07:48	01:46:47	01:08:08	02:08:03	05:37:52	00:59:57	00:59:18	01:55:21	01:54:32	01:48:23	02:37:54	02:51:05	02:14:50	02:41:58	02:16:05	02:36:04	02:46:18	01:47:24	03:15:41	02:15:33	02:40:21	05:41:48	02:07:06	02:05:13	02:08:44	02:14:08	02:08:24	02:22:16	02:53:50	02:24:25	03:07:51	04:33:38	02:08:22	02:15:08	16:38:44	02:24:17	02:13:32	02:24:57	06:17:03	06:16:57	06:29:27	06:10:33	02:13:31	02:28:09	02:20:54	02:26:56
Postcode sector 240	01:00:19	00:39:46	01:52:03	01:20:36	00:59:35	00:42:56	01:20:51	01:20:40	00:22:43	00:27:33	01:16:09	01:14:20	01:07:11	01:50:42	02:03:53	01:27:38	01:54:46	01:28:53	01:47:52	01:55:06	01:16:12	01:31:51	01:28:21	01:07:21	01:37:36	01:19:54	01:18:01	01:26:32	01:31:56	01:26:12	01:44:47	01:57:45	01:40:19	02:20:39	02:36:26	01:26:10	01:32:56	02:25:59	01:37:05	01:26:20	01:32:21	02:29:51	02:13:07	02:13:46	01:55:18	01:26:53	01:41:31	01:34:16	01:40:18
Postcode sector 241	00:48:02	00:30:00	01:48:17	01:16:50	00:55:25	00:30:40	01:22:04	01:16:54	00:23:43	00:19:20	01:17:22	01:11:24	01:13:57	01:46:56	02:00:07	01:23:52	01:51:00	01:23:18	01:51:06	01:52:29	00:56:26	01:51:28	01:21:20	01:49:23	01:13:50	01:16:08	01:14:15	01:27:45	01:28:10	01:22:26	01:41:01	01:53:59	01:36:33	02:16:53	02:27:40	01:27:23	01:34:09	02:17:13	01:33:19	01:22:34	01:28:35	02:26:05	02:05:59	02:21:45	01:46:35	01:16:47	01:31:02	01:22:16	01:29:17
Postcode sector 242	01:35:12	01:07:52	02:31:09	01:37:42	01:38:41	01:05:02	02:01:57	02:09:40	00:45:08	00:53:39	01:49:15	01:51:17	01:43:51	02:29:48	02:42:59	02:06:44	02:33:52	02:07:59	02:27:58	02:38:12	01:55:18	03:07:35	02:07:27	02:32:15	02:16:42	01:59:00	01:57:07	02:42:30	02:11:02	02:05:18	02:23:53	02:45:44	02:16:19	02:59:45	04:25:32	02:42:28	02:49:14	04:16:05	02:16:11	02:05:26	02:16:51	03:08:57	03:48:51	03:08:52	02:49:24	02:20:59	02:35:37	02:28:22	02:34:24
Postcode sector 51	00:55:32	00:40:35	01:22:39	01:17:12	00:43:24	00:31:32	01:29:34	01:20:23	00:13:32	00:14:42	01:24:52	01:18:54	01:21:27	01:16:18	01:34:29	01:01:14	01:25:22	00:59:29	01:22:28	01:17:42	01:07:01	01:41:44	01:12:10	01:50:45	01:24:25	01:16:30	01:14:37	01:35:15	01:33:45	01:28:01	01:41:53	01:54:21	01:36:55	02:17:15	02:31:02	01:34:53	01:41:39	02:20:35	01:33:41	01:22:56	01:28:57	02:26:27	02:16:34	02:12:35	01:57:10	01:27:22	01:41:37	01:32:51	01:39:52
Postcode sector 123	00:40:56	00:24:36	01:08:53	00:54:26	00:38:06	00:17:46	01:11:41	01:01:30	00:12:14	00:06:04	00:52:59	00:51:10	00:48:34	01:02:32	01:20:43	00:47:28	01:11:36	00:45:43	01:08:42	01:03:56	00:51:02	01:32:00	01:01:52	01:36:59	01:08:26	00:50:44	00:48:51	01:09:22	01:00:46	00:55:02	01:10:37	01:26:35	01:21:09	01:48:21	02:17:16	01:09:00	01:15:46	02:06:49	01:07:55	00:57:10	01:00:52	02:12:41	02:00:35	02:03:46	01:41:11	01:11:23	01:25:38	01:16:52	01:23:53
Postcode sector 124	00:54:56	00:35:36	01:19:53	01:05:26	00:50:22	00:28:46	01:14:41	01:15:24	00:17:33	00:20:06	01:09:59	01:08:46	01:03:01	01:13:32	01:31:43	00:58:28	01:22:36	00:56:43	01:19:42	01:14:56	01:02:02	01:41:19	01:16:01	01:47:59	01:19:26	01:13:44	01:11:51	01:20:22	01:28:46	01:23:02	01:36:54	01:51:35	01:34:09	02:14:29	02:28:16	01:20:00	01:26:46	02:17:49	01:30:55	01:20:10	01:26:11	02:23:41	02:11:35	02:07:36	01:52:11	01:22:23	01:36:38	01:27:52	01:34:53
Postcode sector 125	01:14:55	00:42:58	01:53:15	01:27:34	00:57:41	00:44:08	01:22:03	01:22:46	00:15:36	00:26:13	01:17:21	01:16:32	01:10:23	01:51:54	02:05:05	01:28:50	01:55:58	01:30:05	01:49:04	01:56:18	01:09:24	01:29:03	00:58:55	01:32:05	01:26:48	01:21:06	01:19:13	01:27:44	01:36:08	01:30:24	01:44:16	01:58:57	01:41:31	02:21:51	02:35:38	01:27:22	01:34:08	02:25:11	01:38:17	01:27:32	01:33:33	02:31:03	02:10:19	02:00:49	01:53:55	01:27:27	01:42:05	01:34:50	01:40:52
Postcode sector 126	00:39:49	00:23:29	01:07:46	00:53:19	00:38:05	00:16:39	01:10:34	01:00:23	00:08:19	00:06:03	00:51:52	00:50:03	00:47:27	01:01:25	01:19:36	00:46:21	01:10:29	00:44:36	01:07:35	01:02:49	00:49:55	01:31:31	01:01:23	01:35:52	01:07:19	00:49:37	00:47:44	01:08:15	00:59:39	00:53:55	01:09:30	01:25:28	01:20:02	01:47:14	02:16:09	01:07:53	01:14:39	02:05:42	01:06:48	00:56:03	00:59:45	02:11:34	01:59:28	02:03:17	01:40:04	01:10:16	01:24:31	01:15:45	01:22:46
Postcode sector 243	01:00:01	00:29:25	01:13:42	00:59:15	00:42:51	00:22:35	01:08:30	01:09:13	00:05:13	00:12:49	01:03:48	01:10:09	00:56:50	01:07:21	01:25:32	00:52:17	01:16:25	00:50:32	01:13:31	01:08:45	00:55:51	01:26:17	00:56:09	01:41:48	01:13:15	01:07:33	01:05:40	01:14:11	01:22:35	01:16:51	01:30:43	01:45:24	01:27:58	02:08:18	02:22:05	01:13:49	01:20:35	02:11:38	01:24:44	01:13:59	01:20:00	02:17:30	02:07:33	01:58:03	01:51:09	01:16:12	01:30:27	01:21:41	01:28:42
Postcode sector 244	00:55:37	00:29:13	01:13:30	00:59:03	00:40:09	00:22:23	01:08:18	01:09:01	00:07:03	00:08:07	01:03:36	01:18:59	00:56:38	01:07:09	01:25:20	00:52:05	01:16:13	00:50:20	01:13:19	01:08:33	00:55:39	01:26:49	00:56:41	01:41:36	01:13:03	01:07:21	01:05:28	01:13:59	01:22:23	01:16:39	01:30:31	01:45:12	01:27:46	02:08:06	02:21:53	01:13:37	01:20:23	02:11:26	01:24:32	01:13:47	01:19:48	02:17:18	02:08:05	01:58:35	01:51:41	01:16:00	01:30:15	01:21:29	01:28:30
Postcode sector 245	01:33:59	01:35:30	02:14:13	01:58:46	01:31:45	01:24:42	02:03:01	01:52:50	00:32:07	00:50:43	02:03:19	01:55:43	01:44:54	02:13:52	02:26:03	01:52:48	02:16:56	01:51:03	02:14:02	02:09:16	01:44:05	01:01:39	00:31:31	01:56:19	01:07:46	01:42:04	01:40:11	02:33:42	01:52:06	01:46:22	02:01:57	02:17:55	02:12:29	02:39:41	03:08:36	02:33:20	02:40:06	02:58:09	01:59:15	01:48:30	01:52:12	03:09:01	01:42:55	01:50:49	01:23:31	01:00:03	01:14:41	01:07:26	01:13:28
Postcode sector 246	01:27:54	01:09:33	02:08:08	01:52:41	01:25:40	01:18:37	01:56:56	01:46:45	00:26:02	00:44:38	01:57:14	01:49:38	01:38:49	02:01:47	02:19:58	01:46:43	02:10:51	01:44:58	02:07:57	02:03:11	01:44:15	01:01:49	00:31:41	00:49:12	01:07:56	01:35:59	01:34:06	02:27:37	01:46:01	01:40:17	01:55:52	02:11:50	02:06:24	02:33:36	03:02:31	02:27:15	02:34:01	02:52:04	01:53:10	01:42:25	01:46:07	03:02:56	01:43:05	01:50:59	01:23:41	01:00:13	01:14:51	01:07:36	01:13:38
Postcode sector 127	00:58:45	01:22:36	01:32:34	01:52:26	01:43:01	00:51:13	01:36:41	01:46:30	01:13:22	01:11:23	00:52:23	00:29:46	01:27:01	01:13:40	01:44:24	01:11:09	01:35:17	01:09:24	01:34:05	01:36:37	01:56:02	02:27:35	02:24:11	02:00:40	02:13:26	01:35:44	01:33:51	02:27:22	01:45:46	01:40:02	01:55:37	02:11:35	02:06:09	02:33:21	03:02:16	02:27:00	02:33:46	02:51:49	01:52:55	01:42:10	01:45:52	03:02:41	03:05:35	02:54:36	02:39:11	02:16:23	02:30:38	02:21:52	02:28:53
Postcode sector 87	01:06:50	01:01:27	01:02:44	01:50:17	01:03:06	00:22:00	01:44:46	01:44:21	01:04:38	00:47:36	01:27:04	00:41:54	01:35:06	00:56:23	01:14:34	00:41:19	01:05:27	00:39:34	01:02:33	00:57:47	01:39:53	02:10:18	02:02:16	01:30:50	01:41:17	01:33:35	01:31:42	02:25:13	01:43:37	01:37:53	01:53:28	02:09:26	02:04:00	02:31:12	03:00:07	02:24:51	02:31:37	02:49:40	01:50:46	01:40:01	01:43:43	03:00:32	02:52:26	02:52:27	02:14:02	01:44:14	01:58:29	01:49:43	02:03:59
Postcode sector 128	00:32:16	01:15:26	01:19:43	01:30:58	01:23:05	00:47:36	01:06:31	01:26:20	01:03:12	01:01:35	00:43:49	00:21:40	01:00:51	01:13:22	01:31:33	00:58:18	01:22:26	00:56:33	01:19:32	01:14:46	01:53:52	02:27:17	02:06:01	02:15:49	01:55:16	01:25:34	01:23:41	01:32:12	01:37:36	01:31:52	01:50:27	02:03:25	01:45:59	02:26:19	02:40:48	01:31:50	01:38:36	02:30:21	01:42:45	01:32:00	01:38:01	02:35:31	03:09:25	02:33:08	02:28:01	01:58:13	02:12:28	02:03:42	02:17:58
Postcode sector 129	00:50:23	01:16:58	01:21:15	01:44:04	01:08:23	00:42:51	01:28:19	01:38:08	01:04:44	01:03:07	00:57:51	00:25:11	01:18:39	01:14:54	01:33:05	00:59:50	01:23:58	00:58:05	01:21:04	01:16:18	01:47:40	02:28:49	02:07:33	01:49:21	01:56:48	01:27:22	01:25:29	02:19:00	01:37:24	01:31:40	01:47:15	02:03:13	01:57:47	02:24:59	02:53:54	02:18:38	02:25:24	02:43:27	01:44:33	01:33:48	01:37:30	02:54:19	03:10:57	02:46:14	02:29:33	01:59:45	02:14:00	02:05:14	02:19:30
Postcode sector 247	00:45:26	01:33:40	01:20:29	01:41:30	00:56:05	00:49:50	01:21:47	01:20:28	01:24:26	01:22:27	00:32:48	00:44:14	01:02:05	01:04:08	01:32:19	00:55:04	01:40:12	00:47:19	01:12:38	01:17:32	02:07:06	02:18:03	02:29:17	01:38:35	02:24:30	01:26:48	01:24:55	01:27:28	01:33:50	01:28:06	01:41:58	02:04:39	01:47:13	02:27:33	02:53:40	01:27:06	01:33:52	02:43:13	01:43:59	01:33:14	01:39:15	02:30:47	03:00:11	02:46:00	02:30:35	02:27:27	02:41:42	02:32:56	02:39:57
Postcode sector 130	00:56:24	01:32:14	01:06:31	02:15:59	01:28:34	01:31:30	01:22:14	01:32:03	01:34:28	01:29:45	00:36:45	00:59:34	01:14:08	01:15:10	01:18:21	00:45:06	01:09:14	00:43:21	01:00:20	01:07:34	01:57:35	02:44:05	02:09:44	01:34:37	02:12:04	01:21:17	01:19:24	02:12:55	01:31:19	01:25:35	01:41:10	01:57:08	01:51:42	02:18:54	02:47:49	02:12:33	02:19:19	02:37:22	01:38:28	01:27:43	01:31:25	02:48:14	03:26:13	03:12:07	02:51:41	02:23:16	02:37:54	02:30:39	02:36:41
Postcode sector 131	00:42:08	01:23:40	01:03:33	01:40:06	00:54:41	00:48:26	01:18:27	01:19:04	01:20:41	01:13:09	00:22:58	00:45:47	01:00:21	01:12:12	01:15:23	00:42:08	01:06:16	01:16:29	01:05:42	01:04:36	01:57:48	02:41:07	02:25:57	01:31:39	02:15:12	01:25:24	01:23:31	01:24:08	01:32:26	01:26:42	01:40:34	02:03:15	01:45:49	02:26:09	02:34:02	01:23:46	01:30:32	02:23:35	01:42:35	01:31:50	01:37:51	02:27:27	03:07:21	02:56:22	02:40:57	02:18:09	02:32:24	02:23:38	02:30:39
Postcode sector 88	01:06:47	01:21:05	00:55:22	01:43:55	00:56:30	00:54:15	01:22:10	01:15:59	01:13:51	01:13:52	00:46:38	01:04:12	01:00:30	00:44:01	01:07:12	00:33:57	01:00:05	00:32:08	00:51:58	01:00:25	01:57:31	01:55:56	02:43:05	01:03:28	02:17:55	01:05:13	01:03:20	01:56:51	01:15:15	01:09:31	01:25:06	01:41:04	01:35:38	02:02:50	02:31:45	01:56:29	02:03:15	02:21:18	01:22:24	01:11:39	01:15:21	02:32:10	02:38:04	02:35:05	02:33:37	02:03:12	02:17:50	02:10:35	02:18:37
Postcode sector 132	00:53:52	01:29:06	01:07:16	02:09:59	01:24:34	01:32:27	01:23:11	01:34:49	01:25:25	01:17:53	00:34:12	00:49:00	01:15:04	00:55:55	01:19:06	00:45:51	01:22:09	00:41:16	01:01:06	01:14:29	02:02:32	02:07:50	02:30:41	01:15:22	02:19:56	01:17:07	01:15:14	01:28:52	01:27:09	01:21:25	01:37:00	01:52:58	01:47:32	02:14:44	02:43:39	01:28:30	01:35:16	02:33:12	01:34:18	01:23:33	01:27:15	02:32:11	02:49:58	02:50:01	02:34:36	02:15:06	02:29:44	02:22:29	02:30:31
Postcode sector 133	00:36:46	01:10:00	00:46:17	01:32:50	00:47:25	00:44:10	01:19:05	01:11:48	00:59:46	00:58:09	00:29:23	00:35:34	00:53:25	00:54:56	00:58:07	00:24:52	00:49:00	00:23:07	00:40:06	00:47:20	01:50:26	02:23:51	02:02:35	01:14:23	01:51:50	01:18:08	01:16:15	01:24:46	01:25:10	01:19:26	01:33:18	01:55:59	01:38:33	02:18:53	03:04:40	01:24:24	01:31:10	02:54:13	01:35:19	01:24:34	01:30:35	02:28:05	03:05:59	02:57:00	02:24:35	01:54:47	02:09:02	02:00:16	02:14:32
Postcode sector 134	01:01:53	01:41:25	01:13:42	02:04:15	01:18:50	01:40:28	01:31:12	01:54:55	01:33:26	01:25:54	00:42:13	00:57:01	01:23:05	01:07:21	01:25:32	00:52:17	01:16:25	00:35:32	00:55:22	01:08:45	02:10:33	02:21:16	02:38:42	01:41:48	02:27:57	01:41:33	01:39:40	01:36:53	01:51:35	01:45:51	02:01:26	02:17:24	02:11:58	02:39:10	03:16:47	01:36:31	01:43:17	03:06:20	01:58:44	01:47:59	01:51:41	02:40:12	03:03:24	03:00:25	02:45:00	02:30:54	02:45:09	02:36:23	02:43:24
Postcode sector 248	00:44:59	01:17:50	01:22:07	01:43:40	01:09:15	00:50:00	01:22:55	02:00:44	00:47:47	00:53:37	01:05:13	00:37:12	01:13:15	01:15:46	01:33:57	01:00:42	01:24:50	00:58:57	01:21:56	01:17:10	01:56:16	02:15:33	01:45:25	00:51:12	01:57:40	01:49:58	01:48:05	02:41:36	02:00:00	01:54:16	02:09:51	02:25:49	02:20:23	02:47:35	03:16:30	02:41:14	02:48:00	03:06:03	02:07:09	01:56:24	02:00:06	03:16:55	03:11:49	02:45:50	02:30:25	02:00:37	02:14:52	02:06:06	02:20:22
Postcode sector 135	00:40:02	01:38:54	01:33:37	02:01:44	01:24:18	00:39:14	01:17:58	01:50:41	01:05:51	01:11:41	01:00:16	00:32:15	01:08:18	01:27:16	01:45:27	01:12:12	01:36:20	01:03:03	01:30:51	01:32:14	02:05:20	02:33:37	02:03:29	02:01:43	02:22:44	01:57:01	01:55:08	02:35:31	02:09:03	02:03:19	02:12:11	02:34:52	02:17:26	02:57:46	02:37:33	02:35:29	02:42:15	02:57:06	02:14:12	02:03:27	02:14:52	03:06:58	03:14:53	03:03:54	02:48:29	02:25:41	02:39:56	02:31:10	02:38:11
Postcode sector 249	01:41:39	02:15:24	01:40:40	02:38:14	02:20:11	02:15:34	02:16:29	02:26:18	01:22:19	01:29:31	01:58:47	01:52:49	02:00:49	01:12:18	02:01:50	01:28:14	01:42:22	01:47:39	02:02:28	02:09:42	02:34:48	02:10:13	01:48:57	00:39:44	02:15:12	02:30:30	02:28:37	03:22:08	02:40:32	02:34:48	02:50:23	03:06:21	03:00:55	03:28:07	02:37:33	03:21:46	03:28:32	02:32:43	02:47:41	02:36:56	02:40:38	04:20:27	02:52:21	02:49:22	02:30:54	02:00:29	02:15:07	02:07:52	02:15:54
Postcode sector 136	01:01:06	01:49:03	02:35:33	02:13:53	01:30:24	01:22:13	01:00:08	01:52:51	01:32:22	01:27:39	01:10:26	01:11:28	00:58:31	02:28:55	02:36:54	02:03:51	02:28:59	02:04:06	02:25:05	02:38:19	02:29:25	03:00:36	02:46:55	02:53:22	02:40:49	02:03:07	02:01:14	01:24:45	02:15:07	02:16:46	02:23:25	02:50:06	02:20:26	03:14:00	15:47:47	01:24:43	01:31:29	15:58:20	02:20:18	02:09:33	02:15:34	02:08:12	15:21:06	03:16:36	03:15:39	02:41:14	02:55:52	02:48:37	02:58:47
Postcode sector 137	00:31:58	01:14:55	01:22:12	01:24:45	00:39:20	00:43:05	00:31:00	00:59:47	00:54:41	00:55:42	00:41:18	00:42:20	00:26:23	01:05:51	01:34:02	00:56:47	01:26:55	00:59:02	01:12:01	01:19:15	01:29:10	02:19:46	02:10:08	01:40:18	01:54:45	00:47:03	00:45:10	00:55:41	00:57:05	00:51:21	01:06:56	01:22:54	01:17:28	01:44:40	02:13:35	00:55:19	01:02:05	02:03:08	01:04:14	00:53:29	00:57:11	01:59:00	03:01:54	02:35:55	02:17:27	01:49:02	02:03:40	01:56:25	02:02:27
Postcode sector 250	01:00:02	01:32:59	01:58:16	02:02:49	01:01:24	01:06:09	00:26:24	01:19:47	01:29:18	01:21:46	01:14:22	01:13:33	00:53:04	01:56:55	02:10:06	01:33:51	02:00:59	01:35:06	01:54:05	02:01:19	02:06:25	02:55:50	02:34:34	02:16:22	02:23:49	01:26:07	01:24:14	01:32:45	01:38:09	01:32:25	01:51:00	02:03:58	01:46:32	02:26:52	02:42:39	01:32:23	01:39:09	02:32:12	01:43:18	01:32:33	01:38:34	02:36:04	03:15:58	03:04:59	02:49:34	02:26:46	02:41:01	02:32:15	02:39:16
Postcode sector 251	01:06:31	01:31:22	01:56:39	02:07:12	01:21:47	00:57:32	01:05:27	00:51:39	01:22:08	01:13:09	01:20:45	01:18:56	01:02:11	01:55:18	02:08:29	01:32:14	01:59:22	01:33:29	01:52:28	01:59:42	01:57:48	02:57:42	02:25:57	02:14:45	02:15:12	00:57:59	00:56:06	01:31:08	01:10:01	01:04:17	01:22:52	01:35:50	01:18:24	01:58:44	02:44:31	01:30:46	01:37:32	02:34:04	01:15:10	01:04:25	01:10:26	02:34:27	03:07:21	02:56:22	02:40:57	02:18:09	02:32:24	02:23:38	02:30:39
Postcode sector 138	00:51:26	01:26:23	01:51:40	01:56:13	00:54:48	00:59:33	01:00:28	01:19:18	01:22:42	01:15:10	01:00:46	01:01:48	00:46:28	01:30:19	02:03:30	01:27:15	01:54:23	01:28:30	01:47:29	01:54:43	01:59:49	02:39:14	02:27:58	01:49:46	02:17:13	01:19:31	01:17:38	01:26:09	01:31:33	01:25:49	01:44:24	01:57:22	01:39:56	02:20:16	02:46:03	01:25:47	01:32:33	02:35:36	01:36:42	01:25:57	01:31:58	02:29:28	03:09:22	02:38:23	02:22:58	02:20:10	02:34:25	02:25:39	02:32:40
Postcode sector 139	00:36:51	01:18:36	01:32:53	01:45:26	01:00:01	00:53:46	00:21:41	00:53:49	00:58:22	00:59:23	00:48:59	00:48:10	00:43:35	01:16:32	01:44:43	01:07:28	01:37:36	01:09:43	01:22:42	01:29:56	01:41:27	02:30:27	02:13:49	01:50:59	01:58:26	00:50:44	00:48:51	01:06:22	01:00:46	00:55:02	01:10:37	01:26:35	01:21:09	01:48:21	02:17:16	01:06:00	01:12:46	02:06:49	01:07:55	00:57:10	01:00:52	02:09:41	03:12:35	02:39:36	02:21:08	01:52:43	02:07:21	02:00:06	02:06:08
Postcode sector 252	01:23:20	01:53:00	02:07:17	02:19:50	01:32:25	01:28:10	01:46:05	00:20:55	01:32:46	01:33:36	01:38:23	01:44:34	01:31:36	01:50:56	02:19:07	01:41:52	02:12:00	01:44:07	01:57:06	02:04:20	02:42:26	03:04:51	02:48:13	02:25:23	02:32:50	00:14:17	00:12:15	01:10:46	00:48:00	00:28:26	00:46:06	00:41:59	00:24:33	01:21:45	01:50:40	01:10:24	01:17:10	01:40:13	00:16:46	00:11:41	00:21:59	02:14:05	03:46:59	03:32:53	02:55:32	02:27:07	02:41:45	02:34:30	02:40:32
Postcode sector 253	01:05:23	01:24:03	01:49:20	01:53:53	01:14:28	01:10:13	01:38:08	00:14:48	01:14:49	01:12:50	01:20:26	01:26:37	01:13:39	01:47:59	02:01:10	01:24:55	01:52:03	01:26:10	01:45:09	01:52:23	01:57:29	02:46:54	02:25:38	02:07:26	02:14:53	00:41:23	00:42:11	01:58:49	01:22:06	00:53:29	01:20:12	01:16:05	00:58:39	01:47:56	02:17:46	01:58:27	02:05:13	02:07:19	01:01:10	00:48:01	00:40:19	02:27:08	03:07:02	02:56:03	02:40:38	02:17:50	02:32:05	02:23:19	02:30:20
Postcode sector 254	01:24:06	01:53:46	02:08:03	02:20:36	01:33:11	01:28:56	01:46:51	00:47:58	01:33:32	01:34:22	01:39:09	01:45:20	01:32:22	01:51:42	02:19:53	01:42:38	02:12:46	01:44:53	01:57:52	02:05:06	02:46:12	03:05:37	02:48:59	02:26:09	02:33:36	01:05:54	01:04:01	02:02:32	01:17:56	01:12:12	01:30:47	01:43:45	01:26:19	02:06:39	02:52:26	02:02:10	02:08:56	02:41:59	01:23:05	01:12:20	01:18:21	02:52:51	03:47:45	03:33:39	02:56:18	02:27:53	02:42:31	02:35:16	02:41:18
Postcode sector 255	00:50:11	01:20:51	01:39:08	01:43:41	01:04:16	00:47:01	01:07:56	00:37:45	01:11:37	01:02:38	01:03:14	01:01:25	00:59:49	01:37:47	01:50:58	01:14:43	01:41:51	01:15:58	01:34:57	01:42:11	01:47:17	03:06:42	02:15:26	01:57:14	02:04:41	00:13:59	00:12:06	01:20:37	00:26:01	00:20:17	00:38:52	00:51:50	00:34:24	00:58:42	00:54:31	01:20:15	01:27:01	01:04:04	00:31:10	00:20:25	00:31:50	02:16:56	02:56:50	02:45:51	02:30:26	02:07:38	02:21:53	02:13:07	02:20:08
Postcode sector 140	01:11:59	01:30:39	01:55:56	02:00:29	01:21:04	01:24:41	01:44:44	00:16:34	01:21:25	01:19:26	01:27:02	01:33:13	01:20:15	01:54:35	02:07:46	01:31:31	01:58:39	01:32:46	01:51:45	01:58:59	02:04:05	03:01:22	02:32:14	02:14:02	02:21:29	00:34:36	00:32:34	01:31:05	01:08:19	00:48:45	01:06:25	01:02:18	00:44:52	01:42:04	02:10:59	01:30:43	01:37:29	02:00:32	00:26:46	00:34:23	00:42:18	02:34:24	03:13:38	03:02:39	02:47:14	02:24:26	02:38:41	02:29:55	02:36:56
Postcode sector 256	00:53:48	01:12:28	01:37:45	01:42:18	01:02:53	00:58:38	01:26:33	00:08:01	01:03:14	01:01:15	01:08:51	01:15:02	01:02:04	01:36:24	01:49:35	01:13:20	01:40:28	01:14:35	01:33:34	01:40:48	01:45:54	02:35:19	02:14:03	01:55:51	02:03:18	00:35:43	00:33:41	01:32:12	01:09:26	00:49:52	01:07:32	01:03:25	00:45:59	01:43:11	02:12:06	01:31:50	01:38:36	02:01:39	00:27:53	00:35:30	00:43:25	02:15:33	02:55:27	02:44:28	02:29:03	02:06:15	02:20:30	02:11:44	02:18:45
Postcode sector 257	00:42:52	01:13:19	01:27:36	01:40:09	00:49:44	00:48:29	01:06:24	00:25:13	00:53:05	00:54:06	00:58:42	01:04:53	00:48:44	01:11:15	01:39:26	01:02:11	01:32:19	01:04:26	01:17:25	01:24:39	01:31:45	02:25:10	02:08:32	01:45:42	01:53:09	00:20:27	00:18:34	01:05:05	00:32:29	00:26:45	00:45:20	00:58:18	00:40:52	01:05:10	01:00:59	01:04:43	01:11:29	01:10:32	00:37:38	00:26:53	00:38:18	01:41:24	03:07:18	02:34:19	02:15:51	01:47:26	02:02:04	01:54:49	02:00:51
Postcode sector 258	00:59:51	01:31:42	01:49:59	02:00:32	01:15:07	00:57:52	00:58:47	00:38:22	01:22:28	01:13:29	01:14:05	01:12:16	00:55:31	01:48:38	02:01:49	01:25:34	01:52:42	01:26:49	01:45:48	01:53:02	01:58:08	02:44:25	02:26:17	02:08:05	02:15:32	00:44:42	00:42:49	01:24:28	00:56:44	00:51:00	01:09:35	01:22:33	01:05:07	01:45:27	02:31:14	01:24:06	01:30:52	02:20:47	01:01:53	00:51:08	00:57:09	02:27:47	03:07:41	02:56:42	02:41:17	02:18:29	02:32:44	02:23:58	02:30:59
Postcode sector 141	01:34:13	02:07:58	02:20:15	02:30:48	01:45:23	02:11:08	00:44:01	02:41:46	02:00:44	02:01:34	01:44:21	01:42:32	01:28:28	02:18:54	02:32:05	01:55:50	02:22:58	02:02:19	02:21:55	02:23:18	02:44:24	03:20:41	02:56:33	02:38:21	03:05:48	02:08:06	02:06:13	02:59:44	02:18:08	02:12:24	02:27:59	02:43:57	02:38:31	03:05:43	03:28:38	02:59:22	03:06:08	02:25:11	02:25:17	02:14:32	02:18:14	03:58:03	04:29:57	03:56:58	03:38:30	03:10:05	03:24:43	03:17:28	03:23:30
Postcode sector 142	01:15:27	01:49:12	02:01:29	02:12:02	01:26:37	01:32:22	00:21:15	01:40:06	01:41:58	01:42:59	01:25:35	01:23:46	01:09:42	02:00:08	02:13:19	01:37:04	02:04:12	01:38:19	01:57:18	02:04:32	02:25:38	03:09:03	02:52:25	02:19:35	02:47:02	01:29:20	01:27:27	02:20:58	01:39:22	01:33:38	01:49:13	02:05:11	01:59:45	02:26:57	02:55:52	02:20:36	02:27:22	02:45:25	01:46:31	01:35:46	01:39:28	02:56:17	03:51:11	03:08:12	02:52:47	02:31:19	02:45:57	02:38:42	02:44:44
Postcode sector 143	01:01:06	01:34:51	01:47:08	01:57:41	01:12:16	01:18:01	00:16:16	01:25:45	01:27:37	01:28:38	01:11:14	01:09:25	00:55:21	01:45:47	01:58:58	01:22:43	01:49:51	01:23:58	01:42:57	01:50:11	02:11:17	02:54:42	02:38:04	02:05:14	02:32:41	01:14:59	01:13:06	02:06:37	01:25:01	01:19:17	01:34:52	01:50:50	01:45:24	02:12:36	02:41:31	02:06:15	02:13:01	02:31:04	01:32:10	01:21:25	01:25:07	02:41:56	03:36:50	02:53:51	02:38:26	02:16:58	02:31:36	02:24:21	02:30:23
Postcode sector 144	00:50:04	01:30:07	01:46:06	02:00:39	00:59:14	01:03:59	00:07:51	01:17:37	01:27:08	01:19:36	01:05:12	00:59:14	00:50:54	01:34:45	01:57:56	01:24:41	01:48:49	01:22:56	01:39:55	01:47:09	02:04:15	02:43:40	02:32:24	01:54:12	02:21:39	01:23:57	01:22:04	01:30:35	01:30:59	01:25:15	01:39:07	02:01:48	01:44:22	02:24:42	02:30:29	01:30:13	01:36:59	02:20:02	01:41:08	01:30:23	01:36:24	02:33:54	03:13:48	02:42:49	02:27:24	02:24:36	02:38:51	02:30:05	02:37:06
Postcode sector 145	01:00:58	01:34:43	01:47:00	01:57:33	01:12:08	01:17:53	00:15:18	01:25:37	01:27:29	01:28:30	01:11:06	01:09:17	00:55:13	01:45:39	01:58:50	01:22:35	01:49:43	01:23:50	01:42:49	01:50:03	02:11:09	02:54:34	02:37:56	02:05:06	02:32:33	01:14:51	01:12:58	02:06:29	01:24:53	01:19:09	01:34:44	01:50:42	01:45:16	02:12:28	02:41:23	02:06:07	02:12:53	02:30:56	01:32:02	01:21:17	01:24:59	02:41:48	03:36:42	02:53:43	02:38:18	02:16:50	02:31:28	02:24:13	02:30:15
Postcode sector 259	01:03:22	01:32:42	01:44:59	01:55:32	01:10:07	01:10:59	00:13:33	01:23:36	01:34:08	01:26:36	00:57:12	01:04:36	00:53:12	01:43:38	01:56:49	01:20:34	01:47:42	01:21:49	01:40:48	01:48:02	02:11:15	02:52:33	02:39:24	02:03:05	02:28:39	01:12:50	01:10:57	01:37:35	01:22:52	01:17:08	01:32:43	01:48:41	01:43:15	02:10:27	02:39:22	01:37:13	01:43:59	02:28:55	01:30:01	01:19:16	01:22:58	02:40:54	03:20:48	02:51:42	02:36:17	02:31:36	02:45:51	02:37:05	02:44:06
Postcode sector 89	00:54:19	00:50:47	01:16:36	01:29:09	00:50:53	00:16:36	01:28:21	01:23:13	00:51:57	00:56:22	01:23:39	01:13:26	01:20:14	01:10:15	01:28:26	00:55:11	01:19:19	00:53:26	01:16:25	01:11:39	01:29:13	02:24:10	01:41:22	01:44:42	01:30:37	01:12:27	01:10:34	01:34:02	01:22:29	01:16:45	01:32:20	01:48:18	01:42:52	02:10:04	02:38:59	01:33:40	01:40:26	02:28:32	01:29:38	01:18:53	01:22:35	02:37:21	02:44:46	02:17:19	02:03:22	01:33:34	01:47:49	01:39:03	01:53:19
Postcode sector 52	00:43:30	00:44:41	01:08:58	01:31:31	00:59:06	00:12:37	01:04:46	01:17:29	00:35:27	00:34:50	01:05:04	00:58:51	00:59:06	01:02:37	01:20:48	00:47:33	01:11:41	00:45:48	01:08:47	01:04:01	01:11:07	02:16:32	01:39:16	01:37:04	01:28:31	01:23:49	01:21:56	01:30:27	01:30:51	01:25:07	01:38:59	02:01:40	01:44:14	02:24:34	02:31:21	01:30:05	01:36:51	02:20:54	01:41:00	01:30:15	01:36:16	02:33:46	02:20:40	02:32:41	02:01:16	01:31:28	01:45:43	01:36:57	01:43:58
Postcode sector 146	00:36:37	00:37:48	01:02:05	01:24:38	00:52:13	00:09:15	00:57:53	01:10:36	00:28:34	00:27:57	00:58:11	00:51:58	00:52:13	00:55:44	01:13:55	00:40:40	01:04:48	00:38:55	01:01:54	00:57:08	01:04:14	02:09:39	01:32:23	01:30:11	01:21:38	01:16:56	01:15:03	01:23:34	01:23:58	01:18:14	01:32:06	01:54:47	01:37:21	02:17:41	02:24:28	01:23:12	01:29:58	02:14:01	01:34:07	01:23:22	01:29:23	02:26:53	02:13:47	02:25:48	01:54:23	01:24:35	01:38:50	01:30:04	01:37:05
Postcode sector 147	01:03:43	00:59:02	01:36:04	01:35:23	00:50:27	00:20:08	01:44:52	01:34:41	00:39:30	00:45:11	01:27:10	00:41:31	01:29:12	01:29:43	01:47:54	01:14:39	01:38:47	00:53:55	01:21:43	01:23:06	01:37:28	02:07:16	01:37:08	01:55:15	01:38:52	01:23:55	01:22:02	02:15:33	01:33:57	01:28:13	01:43:48	01:59:46	01:54:20	02:21:32	02:50:27	02:15:11	02:21:57	02:40:00	01:41:06	01:30:21	01:34:03	02:50:52	02:53:01	02:22:47	02:11:37	01:41:49	01:56:04	01:47:18	02:01:34
Postcode sector 148	01:04:37	01:00:05	01:36:58	01:34:52	00:51:30	00:21:02	01:45:46	01:35:35	00:38:59	00:46:14	01:28:04	00:44:45	01:30:06	01:30:37	01:48:48	01:15:33	01:39:41	00:57:11	01:24:59	01:26:22	01:38:31	02:06:45	01:36:37	01:56:18	01:39:55	01:24:49	01:22:56	02:16:27	01:34:51	01:29:07	01:44:42	02:00:40	01:55:14	02:22:26	02:51:21	02:16:05	02:22:51	02:40:54	01:42:00	01:31:15	01:34:57	02:51:46	02:54:04	02:23:41	02:12:40	01:42:52	01:57:07	01:48:21	02:02:37
Postcode sector 90	00:35:52	00:37:03	01:01:20	01:23:53	00:51:28	00:00:02	00:57:08	01:09:51	00:27:49	00:27:12	00:57:26	01:01:27	00:51:28	00:54:59	01:13:10	00:39:55	01:04:03	00:38:10	01:01:09	00:56:23	01:03:29	02:08:54	01:31:38	01:29:26	01:20:53	01:16:11	01:14:18	01:22:49	01:23:13	01:17:29	01:31:21	01:54:02	01:36:36	02:16:56	02:23:43	01:22:27	01:29:13	02:13:16	01:33:22	01:22:37	01:28:38	02:26:08	02:13:02	02:25:03	01:53:38	01:23:50	01:38:05	01:29:19	01:36:20
Postcode sector 260	01:33:38	02:17:18	02:37:35	02:04:08	00:42:50	01:38:28	01:56:23	02:09:06	01:32:15	01:23:05	01:48:41	01:47:52	01:31:56	02:46:14	02:49:25	02:23:10	02:40:18	02:14:25	02:31:24	02:38:38	02:41:44	03:24:01	02:23:53	02:48:41	02:43:08	02:35:26	02:33:33	02:22:04	02:22:28	02:16:44	02:30:36	02:53:17	02:35:51	03:33:03	03:41:58	02:21:42	02:28:28	04:15:31	02:52:37	02:41:52	02:45:34	03:25:23	03:57:17	03:24:18	03:05:50	02:37:25	02:52:03	02:44:48	02:50:50
Postcode sector 261	00:49:53	01:12:51	01:47:37	01:07:10	00:11:52	00:31:26	01:06:25	01:19:08	00:41:48	00:32:38	01:21:13	01:15:15	00:41:28	01:26:16	01:59:27	01:03:12	01:50:20	01:24:27	01:41:26	01:48:40	01:51:17	02:33:34	02:03:26	01:58:14	01:52:41	01:25:28	01:23:35	01:31:36	01:32:30	01:26:46	01:40:38	02:03:19	01:45:53	02:26:13	02:38:00	01:31:14	01:38:00	02:27:33	01:42:39	01:31:54	01:37:55	02:34:55	03:06:50	02:33:51	02:15:23	01:46:58	02:01:36	01:54:21	02:00:23
Postcode sector 262	05:02:07	04:26:34	02:17:10	04:13:24	00:28:50	05:15:44	06:01:39	05:59:28	05:50:53	05:58:21	05:20:57	05:17:39	01:41:28	02:25:49	02:29:00	02:02:45	02:19:53	01:54:14	02:10:59	02:20:13	02:21:19	03:03:36	02:33:28	02:28:16	02:22:43	01:55:01	01:53:08	01:56:39	02:02:03	01:56:19	02:10:11	02:41:45	02:12:20	02:55:46	04:21:33	01:56:17	02:03:03	04:12:06	02:12:12	02:01:27	02:12:52	03:04:58	03:44:52	03:04:53	02:45:25	02:17:00	02:31:38	02:24:23	02:30:25
Postcode sector 149	01:15:48	01:11:05	01:42:17	01:20:50	00:25:58	00:47:10	01:31:05	01:40:54	00:51:02	00:41:52	01:38:31	01:36:34	01:02:47	01:40:56	01:54:07	01:17:52	01:45:00	01:19:07	01:38:06	01:45:20	01:44:31	02:40:55	02:12:40	02:00:23	02:01:55	01:30:08	01:28:15	01:56:38	01:40:10	01:34:26	01:50:01	02:05:59	02:00:33	02:27:45	02:52:40	01:56:36	02:03:22	02:42:13	01:47:19	01:36:34	01:40:16	02:26:05	02:54:04	02:43:05	02:27:40	02:04:52	02:19:07	02:10:21	02:17:22
Postcode sector 263	00:42:46	01:08:00	01:40:30	01:00:03	00:05:49	00:30:21	00:59:18	01:12:01	00:41:57	00:32:47	00:59:36	01:13:25	00:39:38	01:19:09	01:52:20	00:56:05	01:43:13	01:17:20	01:34:19	01:41:33	01:46:26	02:28:43	01:58:35	01:53:23	01:47:50	01:18:21	01:16:28	01:29:46	01:25:23	01:19:39	01:33:31	01:56:12	01:38:46	02:19:06	02:30:53	01:29:24	01:36:10	02:20:26	01:35:32	01:24:47	01:30:48	02:33:05	03:01:59	02:29:00	02:10:32	01:42:07	01:56:45	01:49:30	01:55:32
Postcode sector 264	01:00:19	01:25:16	01:51:58	01:34:31	00:24:30	00:39:37	01:39:21	01:49:10	01:06:38	00:57:28	01:29:39	01:23:41	00:49:19	01:50:37	02:03:48	01:27:33	01:54:41	01:28:48	01:47:47	01:55:01	01:58:42	03:02:32	02:28:16	02:10:04	02:16:06	01:38:24	01:36:31	02:10:19	01:48:26	01:42:42	01:58:17	02:14:15	02:08:49	02:36:01	03:04:56	02:10:17	02:17:03	02:54:29	01:55:35	01:44:50	01:48:32	02:24:05	03:08:15	02:57:16	02:41:51	02:19:03	02:33:18	02:24:32	02:31:33
Postcode sector 150	00:57:07	01:17:45	01:48:09	01:34:42	00:27:31	00:25:59	01:16:57	01:35:32	00:54:42	00:45:32	01:12:15	01:06:17	00:32:30	01:46:48	01:59:59	01:23:44	01:50:52	01:24:59	01:43:58	01:51:12	01:56:11	02:38:28	02:08:20	02:13:58	01:57:35	01:24:46	01:22:53	01:22:38	01:34:48	01:29:04	01:44:39	02:00:37	01:55:11	02:22:23	03:02:32	01:22:16	01:29:02	02:52:05	01:41:57	01:31:12	01:34:54	02:25:57	03:11:44	02:43:38	02:30:20	02:00:32	02:14:47	02:06:01	02:20:17
Postcode sector 265	00:48:30	00:57:09	01:41:46	01:45:59	00:48:58	00:22:15	01:22:32	01:40:03	00:34:06	00:24:56	01:17:50	01:11:52	01:14:25	01:35:25	01:53:36	01:20:21	01:44:29	01:18:36	01:41:35	01:36:49	01:35:35	02:17:52	01:47:44	01:53:22	01:36:59	01:29:17	01:27:24	01:28:13	01:39:19	01:33:35	01:49:10	02:05:08	01:57:00	02:26:54	03:08:07	01:27:51	01:34:37	02:45:22	01:46:28	01:35:43	01:39:25	02:31:32	02:51:08	02:28:29	02:09:44	01:39:56	01:54:11	01:45:25	01:59:41
Postcode sector 151	00:40:48	01:08:32	02:01:02	01:39:30	00:36:27	00:23:18	01:14:50	01:29:39	00:36:46	00:41:11	01:10:08	01:02:32	01:06:43	01:44:41	02:12:52	01:36:37	02:03:45	01:37:52	01:56:51	02:04:05	01:46:58	02:04:31	01:34:23	01:55:01	01:48:22	01:18:53	01:17:00	01:20:31	01:28:55	01:23:11	01:38:46	01:54:44	01:49:18	02:16:30	03:00:25	01:20:09	01:26:55	02:49:58	01:36:04	01:25:19	01:29:01	02:23:50	02:30:47	02:34:48	02:21:07	01:51:19	02:05:34	01:56:48	02:01:20
Postcode sector 152	00:42:13	00:57:40	01:21:14	01:40:01	00:49:05	00:12:26	01:16:15	01:34:05	00:51:51	00:56:16	01:11:33	01:03:57	01:08:08	01:14:53	01:33:04	00:59:49	01:23:57	00:58:04	01:21:03	01:16:17	01:36:06	02:19:36	01:49:28	01:49:20	01:37:30	01:23:19	01:21:26	01:21:56	01:33:21	01:27:37	01:43:12	01:59:10	01:53:44	02:20:56	02:49:51	01:21:34	01:28:20	02:39:24	01:40:30	01:29:45	01:33:27	02:25:15	02:51:39	02:18:40	02:10:15	01:40:27	01:54:42	01:45:56	02:00:12
Postcode sector 153	00:41:58	01:03:00	01:21:21	01:43:54	00:54:49	00:23:14	01:10:09	01:22:52	00:39:57	00:30:47	01:11:18	01:03:42	01:04:29	01:15:00	01:33:11	00:59:56	01:24:04	00:58:11	01:21:10	01:16:24	01:41:26	02:23:43	01:53:35	01:49:27	01:42:50	01:29:12	01:27:19	01:21:41	01:36:14	01:30:30	01:44:22	02:07:03	01:49:37	02:29:57	03:01:35	01:21:19	01:28:05	02:51:13	01:46:23	01:35:38	01:41:39	02:25:00	02:44:04	02:38:04	02:15:35	01:45:47	02:00:02	01:51:16	02:04:36
Postcode sector 266	00:45:56	01:00:46	02:01:10	01:43:14	00:52:35	00:44:53	01:19:58	01:43:40	00:40:30	00:28:33	01:15:16	01:09:18	01:11:51	01:49:49	02:13:00	01:39:45	02:05:53	01:41:00	01:57:47	01:31:37	01:39:12	02:08:15	01:38:07	01:56:59	01:40:36	01:32:54	01:31:01	01:25:39	01:42:56	01:37:12	01:52:47	02:08:45	01:54:26	02:30:31	03:05:33	01:25:17	01:32:03	02:55:06	01:50:05	01:39:20	01:43:02	02:28:58	02:34:31	02:38:32	02:20:04	01:51:39	02:06:17	01:59:02	02:05:04
Postcode sector 267	02:04:24	02:09:51	02:41:08	01:51:41	01:35:16	02:03:01	02:29:56	02:39:45	02:21:37	02:16:38	02:20:14	02:18:25	02:14:16	02:39:47	02:52:58	02:16:43	02:43:51	02:17:58	02:36:57	02:44:11	02:49:17	03:55:14	03:19:04	02:59:14	03:06:41	02:28:59	02:27:06	01:59:29	02:43:51	02:33:17	02:56:24	03:04:50	03:13:00	03:26:36	02:55:31	01:59:27	02:06:13	02:45:04	02:46:10	02:35:25	02:39:07	02:55:56	03:58:50	03:49:20	03:29:23	03:00:58	03:15:36	03:08:21	03:14:23
Postcode sector 268	01:51:59	02:16:26	02:48:43	02:09:16	01:21:51	01:49:36	02:07:31	02:20:14	02:08:12	02:04:13	02:07:49	02:06:00	01:53:31	02:57:22	03:00:33	02:27:18	02:51:26	02:25:33	02:42:32	02:49:46	02:52:52	03:35:09	03:05:01	03:16:49	03:14:16	02:26:34	02:24:41	01:38:56	02:33:36	02:27:52	02:41:44	03:04:25	02:46:59	03:03:09	02:58:58	01:38:54	01:45:40	02:18:31	02:43:45	02:33:00	02:44:25	02:05:23	04:16:25	04:06:55	03:46:58	03:18:33	03:33:11	03:25:56	03:31:58
Postcode sector 269	02:09:20	01:36:00	02:40:17	01:22:50	01:34:25	02:06:10	02:27:05	02:18:55	02:23:46	02:06:47	01:29:23	01:28:34	02:18:58	02:38:56	02:52:07	02:15:52	02:43:00	01:40:21	01:59:57	02:13:20	02:32:26	03:07:51	02:51:13	02:41:23	02:35:50	01:23:08	01:21:15	00:16:38	01:01:00	01:01:05	01:13:33	01:21:59	01:30:09	01:43:45	01:12:40	00:16:36	00:23:22	01:02:13	01:40:19	01:29:34	01:56:16	01:06:05	03:49:59	03:35:53	02:58:32	02:30:07	02:44:45	02:37:30	02:43:32
Postcode sector 270	01:33:18	01:38:52	02:43:09	01:25:42	01:37:17	01:35:02	01:59:37	02:02:20	02:09:38	02:09:39	01:41:55	01:41:06	01:43:57	02:41:48	02:54:59	02:18:44	02:45:52	01:52:53	02:12:29	02:25:52	02:35:18	03:10:43	02:54:05	02:44:15	02:38:42	01:57:49	01:57:45	00:29:10	01:13:32	01:13:37	01:26:05	01:34:31	01:42:41	01:56:17	01:25:12	00:29:08	00:35:54	01:14:45	02:03:59	02:04:27	02:07:36	01:18:37	03:52:51	03:38:45	03:01:24	02:32:59	02:47:37	02:40:22	02:46:24
Postcode sector 271	02:09:35	01:43:15	03:25:43	01:30:05	02:40:13	02:09:25	02:36:20	02:46:09	02:14:01	02:14:02	02:29:11	02:28:22	02:20:40	03:12:44	03:39:55	03:02:40	03:17:48	02:40:09	02:59:45	03:13:08	03:22:14	03:58:31	03:34:23	03:46:11	03:43:38	02:15:05	02:15:01	00:42:26	01:30:48	01:30:53	01:43:21	01:51:47	01:59:57	02:43:33	03:12:28	00:42:24	00:49:10	03:02:01	02:21:15	02:21:43	02:24:52	00:24:06	05:07:47	04:34:48	04:16:20	03:47:55	04:02:33	03:55:18	04:01:20
Postcode sector 272	02:11:09	01:16:36	02:47:53	00:45:53	01:42:01	01:48:46	02:36:41	02:46:30	01:44:22	01:45:12	02:26:59	02:25:10	02:21:01	02:40:32	02:59:43	02:23:28	02:50:36	02:24:43	02:43:42	02:50:56	01:56:02	03:01:59	02:25:49	02:19:59	02:13:26	02:35:44	02:33:51	01:35:54	02:20:16	02:20:21	02:32:49	02:41:15	02:49:25	03:03:21	02:32:16	01:35:52	01:42:38	02:21:49	03:10:43	02:42:10	02:45:52	02:25:21	03:05:35	02:54:36	02:36:08	02:07:43	02:22:21	02:15:06	02:21:08
Postcode sector 154	01:45:41	01:06:41	02:00:26	00:13:11	01:15:33	01:09:19	02:01:13	02:01:57	01:28:04	01:12:56	02:01:31	01:59:42	01:47:13	01:59:05	02:12:16	01:39:01	02:03:09	01:37:16	02:00:15	01:55:29	01:32:35	02:08:00	01:51:22	01:41:32	01:35:59	02:08:17	02:06:24	01:40:46	02:15:19	02:09:35	02:23:27	02:46:07	02:28:42	03:09:02	03:16:48	01:40:44	01:47:30	03:06:21	02:25:28	02:14:43	02:26:08	02:30:13	02:50:08	02:17:09	01:58:41	01:30:16	01:44:54	01:37:39	01:43:41
Postcode sector 91	01:50:04	00:50:22	02:14:39	00:13:14	01:19:56	01:23:32	02:05:36	02:16:10	01:27:59	01:33:49	02:10:45	02:05:32	01:51:36	02:13:18	02:26:29	01:53:14	02:17:22	01:51:29	02:14:28	02:09:42	01:46:48	02:22:13	02:05:35	01:55:45	01:53:52	02:22:30	02:20:37	01:45:09	02:29:32	02:23:48	02:37:40	02:50:30	02:42:55	03:23:15	03:11:11	01:45:07	01:51:53	03:00:44	02:39:41	02:28:56	02:40:21	02:34:36	03:04:21	02:31:22	02:12:54	01:44:29	01:59:07	01:51:52	01:57:54
Postcode sector 30	01:41:45	00:31:12	01:55:29	00:13:31	01:12:37	01:04:22	01:58:17	01:57:00	01:01:58	01:02:48	01:57:35	01:55:46	01:43:17	01:54:08	02:07:19	01:34:04	01:58:12	01:32:19	01:55:18	01:50:32	01:27:38	02:03:03	01:46:25	01:36:35	01:31:02	02:03:20	02:01:27	01:37:50	02:10:22	02:04:38	02:18:30	02:43:11	02:23:45	03:04:05	03:03:52	01:37:48	01:44:34	02:53:25	02:20:31	02:09:46	02:21:11	02:27:17	02:45:11	02:12:12	01:53:44	01:25:19	01:39:57	01:32:42	01:38:44
Postcode sector 155	02:00:38	00:55:18	02:19:35	00:20:58	01:25:42	01:28:28	02:28:23	02:21:06	01:26:04	01:26:54	02:15:41	02:10:28	02:08:43	02:18:14	02:31:25	01:58:10	02:22:18	01:56:25	02:19:24	02:14:38	01:51:44	02:27:09	02:10:31	02:00:41	01:55:08	02:27:26	02:25:33	01:55:55	02:34:28	02:28:44	02:42:36	03:05:17	02:47:51	03:28:11	02:52:58	01:55:53	02:02:39	02:35:30	02:44:37	02:33:52	02:45:17	02:22:22	03:09:17	02:36:18	02:17:50	01:49:25	02:04:03	01:56:48	02:02:50
Postcode sector 156	01:58:33	00:58:34	02:35:28	00:24:45	01:29:36	01:21:10	02:19:05	02:18:54	01:19:57	01:25:47	02:14:23	02:12:34	02:05:25	02:12:56	02:47:18	02:11:03	02:38:11	02:12:18	02:31:17	02:38:31	01:44:26	02:34:23	02:05:53	01:52:23	01:45:50	02:18:08	02:16:15	02:04:38	02:30:10	02:24:26	02:43:01	02:55:59	02:38:33	03:18:53	02:37:54	02:04:36	02:11:22	02:44:13	02:35:19	02:24:34	02:35:59	02:31:05	02:59:59	02:27:00	02:18:35	01:48:47	02:03:02	01:54:16	02:08:32
Postcode sector 273	02:19:32	01:34:33	02:56:16	00:37:41	01:50:24	01:57:09	02:45:04	02:54:53	01:52:45	01:53:35	02:35:22	02:33:33	02:29:24	02:48:55	03:08:06	02:31:51	02:58:59	02:33:06	02:52:05	02:59:19	02:04:25	03:10:22	02:34:12	02:28:22	02:21:49	02:44:07	02:42:14	02:52:37	02:54:09	02:48:25	03:04:00	03:19:58	03:14:32	03:41:44	04:04:39	02:52:35	02:59:21	03:24:12	03:01:18	02:50:33	02:54:15	03:42:04	03:13:58	03:02:59	02:44:31	02:16:06	02:30:44	02:23:29	02:29:31
Postcode sector 157	02:02:08	01:16:18	02:38:52	00:32:20	01:33:00	01:39:45	02:27:40	02:37:29	01:35:21	01:36:11	02:17:58	02:16:09	02:12:00	02:31:31	02:50:42	02:14:27	02:41:35	02:15:42	02:34:41	02:41:55	01:47:01	02:52:58	02:16:48	02:10:58	02:04:25	02:26:43	02:24:50	01:57:13	02:36:45	02:31:01	02:46:36	03:02:34	02:57:08	03:24:20	02:47:15	01:57:11	02:03:57	02:36:48	02:43:54	02:33:09	02:36:51	02:23:40	02:56:34	02:45:35	02:27:07	01:58:42	02:13:20	02:06:05	02:12:07
Postcode sector 274	02:08:39	01:14:06	02:45:23	00:41:09	01:39:31	01:46:16	02:34:11	02:44:00	01:41:52	01:39:53	02:24:29	02:22:40	02:18:31	02:38:02	02:57:13	02:20:58	02:48:06	02:22:13	02:41:12	02:48:26	01:53:32	02:59:29	02:23:19	02:17:29	02:10:56	02:33:14	02:31:21	02:33:44	02:43:16	02:37:32	02:53:07	03:09:05	03:03:39	03:30:51	05:16:46	02:33:42	02:40:28	02:50:19	02:50:25	02:39:40	02:43:22	03:23:11	03:03:05	02:53:35	02:33:38	02:05:13	02:19:51	02:12:36	02:18:38
Postcode sector 275	01:54:03	00:59:30	02:30:47	00:52:33	01:24:55	01:31:40	02:19:35	02:29:24	01:27:16	01:25:17	02:09:53	02:08:04	02:03:55	02:23:26	02:42:37	02:06:22	02:33:30	02:07:37	02:26:36	02:33:50	01:38:56	02:44:53	02:08:43	02:02:53	01:56:20	02:18:38	02:16:45	02:19:08	02:28:40	02:22:56	02:38:31	02:54:29	02:49:03	03:16:15	03:25:10	02:19:06	02:25:52	02:35:43	02:35:49	02:25:04	02:28:46	03:08:35	02:48:29	02:38:59	02:19:02	01:50:37	02:05:15	01:58:00	02:04:02
Postcode sector 276	01:53:51	00:48:31	02:12:48	00:21:02	01:17:48	01:21:41	02:21:36	02:14:19	01:19:17	01:20:07	02:08:54	02:03:41	02:01:56	02:11:27	02:24:38	01:51:23	02:15:31	01:49:38	02:12:37	02:07:51	01:44:57	02:20:22	02:03:44	01:53:54	01:48:21	02:20:39	02:18:46	02:07:01	02:27:41	02:21:57	02:35:49	02:47:22	02:41:04	03:09:08	03:03:03	02:06:59	02:13:45	02:52:36	02:37:50	02:27:05	02:38:30	02:33:24	03:02:30	02:29:31	02:11:03	01:42:38	01:57:16	01:50:01	01:56:03
[truncated: 256 more columns]

## Sheet: Travel Time Driving
Locations	Clinic 1	Clinic 10	Clinic 11	Clinic 12	Clinic 13	Clinic 14	Clinic 15	Clinic 16	Clinic 17	Clinic 18	Clinic 19	Clinic 2	Clinic 20	Clinic 21	Clinic 22	Clinic 23	Clinic 24	Clinic 25	Clinic 26	Clinic 27	Clinic 28	Clinic 3	Clinic 4	Clinic 5	Clinic 6	Clinic 7	Clinic 8	Clinic 9	Postcode sector 158	Postcode sector 159	Postcode sector 160	Postcode sector 161	Postcode sector 162	Postcode sector 163	Postcode sector 164	Postcode sector 165	Postcode sector 166	Postcode sector 167	Postcode sector 92	Postcode sector 168	Postcode sector 169	Postcode sector 170	Postcode sector 171	Postcode sector 172	Postcode sector 173	Postcode sector 93	Postcode sector 53	Postcode sector 54	Postcode sector 55
Postcode sector 158	0:33:10.138000	0:40:08.648000	0:38:09.845000	0:37:55.527000	0:29:21.323000	0:51:28.679000	0:53:17.398000	0:48:00.043000	0:53:48.793000	0:44:39.105000	0:49:24.214000	0:53:47.135000	0:52:47.266000	1:06:01.225000	1:06:43.142000	0:58:46.546000	0:59:52.135000	1:09:57.081000	0:12:05.806000	0:12:15.555000	0:15:49.686000	0:53:16.477000	0:53:59.420000	0:29:45.217000	0:34:13.285000	0:32:41.434000	0:19:37.352000	0:39:14.986000	0:00:00	0:05:35.266000	0:01:25.936000	0:02:51.614000	0:08:02.183000	0:04:12.719000	0:11:17.244000	0:17:07.606000	0:19:01.653000	0:13:41.666000	0:13:13.784000	0:11:45.299000	0:10:34.203000	0:26:55.527000	1:11:57.891000	1:06:59.727000	0:59:50.177000	1:08:03.938000	1:09:45.069000	1:09:21.831000	1:11:15.909000
Postcode sector 159	0:31:25.148000	0:36:32.714000	0:36:24.855000	0:34:31.573000	0:27:36.332000	0:47:52.745000	0:49:41.465000	0:44:24.110000	0:50:12.860000	0:41:03.172000	0:45:48.280000	0:50:11.202000	0:49:11.333000	1:02:25.292000	1:03:07.209000	0:55:10.613000	0:56:16.202000	1:06:21.148000	0:11:45.261000	0:11:55.009000	0:10:36.896000	0:49:40.544000	0:50:23.487000	0:26:09.284000	0:30:37.351000	0:32:20.888000	0:19:16.806000	0:35:39.053000	0:05:15.817000	0:00:00	0:04:03.214000	0:05:51.907000	0:07:41.637000	0:03:11.477000	0:10:16.001000	0:11:54.816000	0:13:48.863000	0:13:21.120000	0:12:53.238000	0:11:24.753000	0:10:13.657000	0:21:42.737000	1:08:21.958000	1:03:23.794000	0:56:14.244000	1:04:28.005000	1:06:09.136000	1:05:45.898000	1:07:39.976000
Postcode sector 160	0:31:49.252000	0:38:47.761000	0:36:48.958000	0:36:34.640000	0:28:00.436000	0:50:07.792000	0:51:56.511000	0:46:39.156000	0:52:27.906000	0:43:18.218000	0:48:03.327000	0:52:26.248000	0:51:26.379000	1:04:40.339000	1:05:22.255000	0:57:25.659000	0:58:31.248000	1:08:36.194000	0:10:44.920000	0:10:54.668000	0:14:21.230000	0:51:55.590000	0:52:38.533000	0:28:24.330000	0:32:52.398000	0:31:20.547000	0:18:16.465000	0:37:54.099000	0:01:15.124000	0:04:06.809000	0:00:00	0:02:49.187000	0:06:41.296000	0:02:44.262000	0:09:48.787000	0:15:39.149000	0:17:33.197000	0:12:20.779000	0:11:52.897000	0:10:24.412000	0:09:13.316000	0:25:27.071000	1:10:37.004000	1:05:38.840000	0:58:29.290000	1:06:43.051000	1:08:24.182000	1:08:00.944000	1:09:55.022000
Postcode sector 161	0:31:40.587000	0:38:39.096000	0:36:40.294000	0:36:25.976000	0:27:51.771000	0:49:59.127000	0:51:47.846000	0:46:30.492000	0:52:19.241000	0:43:09.554000	0:47:54.662000	0:52:17.584000	0:51:17.714000	1:04:31.674000	1:05:13.590000	0:57:16.995000	0:58:22.584000	1:08:27.529000	0:10:19.256000	0:10:46.004000	0:16:23.225000	0:51:46.926000	0:52:29.868000	0:28:15.666000	0:32:43.733000	0:31:11.883000	0:17:48.700000	0:37:45.435000	0:02:39.725000	0:06:08.805000	0:02:48.109000	0:00:00	0:05:42.119000	0:04:46.258000	0:10:55.843000	0:17:41.145000	0:19:35.192000	0:12:12.115000	0:11:44.233000	0:09:58.748000	0:08:45.551000	0:27:29.066000	1:10:28.340000	1:05:30.175000	0:58:20.626000	1:06:34.387000	1:08:15.518000	1:07:52.280000	1:09:46.358000
Postcode sector 162	0:29:33.133000	0:36:31.642000	0:34:32.839000	0:34:18.522000	0:25:44.317000	0:47:51.673000	0:49:40.392000	0:44:23.038000	0:50:11.787000	0:41:02.099000	0:45:47.208000	0:50:10.129000	0:49:10.260000	1:02:24.220000	1:03:06.136000	0:55:09.541000	0:56:15.129000	1:06:20.075000	0:06:46.137000	0:07:17.101000	0:17:10.718000	0:49:39.471000	0:50:22.414000	0:26:08.212000	0:30:36.279000	0:29:04.428000	0:14:15.582000	0:35:37.981000	0:07:53.524000	0:08:13.639000	0:06:46.070000	0:05:33.165000	0:00:00	0:06:51.092000	0:08:55.694000	0:18:24.412000	0:17:59.442000	0:10:04.660000	0:09:36.778000	0:06:25.630000	0:05:12.432000	0:29:29.950000	1:08:20.886000	1:03:22.721000	0:56:13.172000	1:04:26.933000	1:06:08.063000	1:05:44.826000	1:07:38.903000
Postcode sector 163	0:31:21.978000	0:38:20.487000	0:36:21.685000	0:36:07.367000	0:27:33.162000	0:49:40.518000	0:51:29.237000	0:46:11.883000	0:52:00.632000	0:42:50.945000	0:47:36.053000	0:51:58.974000	0:50:59.105000	1:04:13.065000	1:04:54.981000	0:56:58.386000	0:58:03.975000	1:08:08.920000	0:10:17.646000	0:10:27.395000	0:13:42.274000	0:51:28.317000	0:52:11.259000	0:27:57.057000	0:32:25.124000	0:30:53.273000	0:17:49.192000	0:37:26.826000	0:03:48.203000	0:03:32.947000	0:02:35.599000	0:04:24.292000	0:06:14.022000	0:00:00	0:07:49.417000	0:15:05.286000	0:15:50.656000	0:11:53.506000	0:11:25.624000	0:09:57.138000	0:08:46.042000	0:24:53.208000	1:10:09.731000	1:05:11.566000	0:58:02.017000	1:06:15.778000	1:07:56.909000	1:07:33.671000	1:09:27.749000
Postcode sector 164	0:29:50.381000	0:34:57.948000	0:34:50.088000	0:32:56.806000	0:26:01.566000	0:46:17.979000	0:48:06.698000	0:42:49.344000	0:48:38.093000	0:39:28.405000	0:44:13.514000	0:48:36.435000	0:47:36.566000	1:00:50.526000	1:01:32.442000	0:53:35.847000	0:54:41.435000	1:04:46.381000	0:12:30.562000	0:11:38.855000	0:08:52.900000	0:48:05.777000	0:48:48.720000	0:24:34.518000	0:29:02.585000	0:29:30.304000	0:19:47.584000	0:34:04.287000	0:11:20.393000	0:11:05.137000	0:10:07.790000	0:10:14.041000	0:08:33.119000	0:07:30.234000	0:00:00	0:10:06.594000	0:09:41.624000	0:10:30.536000	0:10:02.654000	0:11:55.531000	0:10:44.435000	0:21:12.132000	1:06:47.192000	1:01:49.027000	0:54:39.478000	1:02:53.239000	1:04:34.369000	1:04:11.132000	1:06:05.209000
Postcode sector 165	0:22:16.347000	0:27:23.914000	0:27:16.054000	0:25:22.772000	0:18:27.531000	0:38:43.945000	0:40:32.664000	0:35:15.309000	0:41:04.059000	0:31:54.371000	0:36:39.480000	0:41:02.401000	0:40:02.532000	0:53:16.492000	0:53:58.408000	0:46:01.812000	0:47:07.401000	0:57:12.347000	0:21:22.950000	0:20:42.455000	0:02:19.368000	0:40:31.743000	0:41:14.686000	0:17:00.483000	0:21:28.551000	0:24:15.964000	0:25:37.852000	0:26:30.252000	0:16:52.448000	0:11:45.516000	0:15:39.845000	0:17:28.538000	0:18:17.464000	0:14:48.108000	0:10:22.222000	0:00:00	0:03:53.495000	0:14:46.378000	0:14:58.448000	0:21:25.112000	0:20:28.780000	0:12:41.982000	0:59:13.157000	0:54:14.993000	0:47:05.443000	0:55:19.204000	0:57:00.335000	0:56:37.097000	0:58:31.175000
Postcode sector 166	0:23:42.749000	0:28:50.315000	0:28:42.456000	0:26:49.174000	0:19:53.933000	0:40:10.346000	0:41:59.065000	0:36:41.711000	0:42:30.460000	0:33:20.773000	0:38:05.881000	0:42:28.803000	0:41:28.934000	0:54:42.893000	0:55:24.809000	0:47:28.214000	0:48:33.803000	0:58:38.748000	0:21:37.820000	0:21:21.286000	0:03:59.067000	0:41:58.145000	0:42:41.087000	0:18:26.885000	0:22:54.952000	0:25:42.366000	0:27:04.254000	0:27:56.654000	0:18:03.907000	0:12:56.976000	0:16:51.304000	0:18:39.997000	0:17:54.900000	0:15:53.420000	0:09:59.657000	0:03:55.901000	0:00:00	0:16:12.780000	0:16:24.850000	0:21:17.312000	0:20:06.216000	0:15:14.927000	1:00:39.559000	0:55:41.395000	0:48:31.845000	0:56:45.606000	0:58:26.737000	0:58:03.499000	0:59:57.577000
Postcode sector 167	0:19:25.681000	0:26:24.190000	0:24:25.388000	0:24:11.070000	0:15:36.866000	0:37:44.221000	0:39:32.941000	0:34:15.586000	0:40:04.336000	0:30:54.648000	0:35:39.756000	0:40:02.678000	0:39:02.809000	0:52:16.768000	0:52:58.685000	0:45:02.089000	0:46:07.678000	0:56:12.624000	0:11:49.731000	0:11:09.236000	0:14:25.851000	0:39:32.020000	0:40:14.963000	0:16:00.760000	0:20:28.827000	0:18:56.977000	0:16:31.475000	0:25:30.529000	0:13:30.421000	0:13:50.537000	0:12:22.967000	0:12:13.623000	0:10:01.558000	0:12:27.990000	0:10:16.101000	0:14:25.287000	0:13:23.014000	0:00:00	0:05:52.071000	0:11:51.893000	0:12:12.874000	0:25:41.711000	0:58:13.434000	0:53:15.270000	0:46:05.720000	0:54:19.481000	0:56:00.612000	0:55:37.374000	0:57:31.452000
Postcode sector 92	0:26:23.409000	0:33:21.918000	0:31:23.115000	0:31:08.797000	0:22:34.593000	0:44:41.949000	0:46:30.668000	0:41:13.313000	0:47:02.063000	0:37:52.375000	0:42:37.484000	0:47:00.405000	0:46:00.536000	0:59:14.496000	0:59:56.412000	0:51:59.817000	0:53:05.405000	1:03:10.351000	0:06:16.561000	0:05:55.103000	0:15:26.243000	0:46:29.747000	0:47:12.690000	0:22:58.488000	0:27:26.555000	0:25:48.666000	0:12:16.906000	0:32:28.256000	0:13:22.095000	0:13:42.211000	0:12:14.641000	0:12:05.297000	0:09:53.232000	0:12:19.664000	0:10:07.775000	0:15:25.679000	0:14:23.406000	0:06:54.936000	0:00:00	0:06:18.723000	0:08:45.839000	0:26:42.103000	1:05:11.161000	1:00:12.997000	0:53:03.448000	1:01:17.208000	1:02:58.339000	1:02:35.102000	1:04:29.179000
Postcode sector 168	0:31:23.738000	0:38:22.247000	0:36:23.444000	0:36:09.126000	0:27:34.922000	0:49:42.278000	0:51:30.997000	0:46:13.642000	0:52:02.392000	0:42:52.704000	0:47:37.813000	0:52:00.734000	0:51:00.865000	1:04:14.825000	1:04:56.741000	0:57:00.146000	0:58:05.734000	1:08:10.680000	0:00:44.994000	0:01:00.747000	0:20:35.114000	0:51:30.076000	0:52:13.019000	0:27:58.817000	0:32:26.884000	0:28:04.079000	0:09:25.410000	0:37:28.585000	0:11:38.038000	0:11:58.154000	0:10:30.584000	0:09:36.228000	0:06:26.657000	0:10:35.607000	0:12:20.089000	0:21:00.718000	0:19:58.445000	0:11:55.265000	0:07:10.417000	0:00:00	0:02:36.391000	0:32:17.142000	1:10:11.490000	1:05:13.326000	0:58:03.777000	1:06:17.537000	1:07:58.668000	1:07:35.431000	1:09:29.508000
Postcode sector 169	0:31:55.129000	0:38:53.638000	0:36:54.836000	0:36:40.518000	0:28:06.314000	0:50:13.669000	0:52:02.389000	0:46:45.034000	0:52:33.784000	0:43:24.096000	0:48:09.205000	0:52:32.126000	0:51:32.257000	1:04:46.216000	1:05:28.133000	0:57:31.537000	0:58:37.126000	1:08:42.072000	0:03:07.016000	0:03:37.980000	0:19:32.715000	0:52:01.468000	0:52:44.411000	0:28:30.208000	0:32:58.276000	0:28:36.460000	0:09:57.791000	0:37:59.977000	0:10:35.639000	0:10:55.755000	0:09:28.185000	0:08:28.486000	0:05:18.915000	0:09:33.208000	0:11:17.691000	0:20:46.409000	0:20:21.438000	0:12:26.657000	0:09:47.649000	0:02:46.508000	0:00:00	0:31:51.947000	1:10:42.882000	1:05:44.718000	0:58:35.168000	1:06:48.929000	1:08:30.060000	1:08:06.822000	1:10:00.900000
Postcode sector 170	0:30:24.219000	0:35:31.785000	0:35:23.925000	0:33:30.643000	0:26:35.403000	0:46:51.816000	0:48:40.535000	0:43:23.181000	0:49:11.930000	0:40:02.243000	0:44:47.351000	0:49:10.272000	0:48:10.403000	1:01:24.363000	1:02:06.279000	0:54:09.684000	0:55:15.273000	1:05:20.218000	0:29:30.822000	0:28:50.326000	0:09:32.508000	0:48:39.615000	0:46:41.396000	0:25:08.355000	0:29:36.422000	0:32:23.836000	0:33:45.723000	0:34:38.124000	0:23:41.997000	0:18:35.065000	0:22:29.393000	0:24:18.086000	0:26:07.816000	0:21:37.657000	0:18:30.977000	0:09:43.609000	0:12:47.934000	0:22:54.249000	0:23:06.320000	0:29:32.983000	0:28:37.536000	0:00:00	1:07:21.029000	1:02:22.864000	0:55:13.315000	1:03:27.076000	1:05:08.207000	1:04:44.969000	1:06:39.046000
Postcode sector 171	0:48:58.776000	0:39:44.694000	0:52:58.131000	0:50:45.298000	0:49:32.902000	0:38:01.930000	0:36:31.469000	0:39:46.610000	0:43:20.425000	0:43:28.839000	0:48:13.948000	0:23:35.067000	0:51:37	0:17:43.155000	0:18:29.395000	0:17:58.494000	0:26:58.062000	0:10:44.284000	1:10:39.605000	1:09:59.110000	0:59:42.679000	0:42:51.253000	0:42:03.361000	0:50:58.233000	0:43:31.587000	0:57:20.703000	1:08:45.981000	0:37:54.272000	1:12:20.295000	1:08:40.588000	1:11:12.841000	1:11:03.498000	1:08:51.432000	1:11:17.864000	1:06:56.457000	0:59:42.115000	0:58:39.842000	0:58:52.665000	1:04:41.945000	1:10:41.767000	1:11:02.748000	1:10:58.539000	0:00:00	0:10:41.504000	0:14:53.107000	0:11:15.499000	0:12:30.055000	0:09:29.039000	0:10:59.255000
Postcode sector 172	0:42:41.471000	0:33:27.389000	0:47:43.034000	0:44:27.993000	0:43:15.597000	0:32:46.833000	0:31:16.372000	0:34:31.513000	0:38:05.328000	0:38:13.742000	0:42:58.851000	0:21:12.735000	0:46:21.903000	0:17:09.658000	0:11:05.939000	0:11:41.189000	0:21:42.965000	0:12:49.811000	1:04:22.300000	1:03:41.805000	0:53:25.374000	0:37:36.156000	0:39:41.029000	0:44:40.928000	0:37:14.282000	0:51:03.398000	1:02:28.676000	0:31:36.967000	1:06:02.990000	1:02:23.283000	1:04:55.536000	1:04:46.193000	1:02:34.127000	1:05:00.559000	1:00:39.152000	0:53:24.810000	0:52:22.537000	0:52:35.360000	0:58:24.640000	1:04:24.462000	1:04:45.443000	1:04:41.234000	0:08:48.576000	0:00:00	0:12:30.775000	0:12:11.040000	0:13:29.442000	0:11:18.139000	0:12:25.255000
Postcode sector 173	0:36:45.085000	0:27:02.860000	0:41:51.371000	0:38:31.607000	0:37:19.211000	0:39:57.624000	0:38:27.163000	0:41:42.304000	0:45:16.120000	0:45:03.206000	0:49:48.315000	0:10:01.371000	0:53:11.367000	0:08:00.970000	0:18:16.730000	0:13:58.698000	0:28:53.756000	0:10:29.769000	0:58:25.914000	0:57:45.419000	0:47:28.988000	0:44:46.947000	0:28:29.665000	0:38:44.542000	0:31:17.896000	0:45:07.012000	0:56:32.290000	0:25:12.438000	1:00:06.604000	0:56:26.897000	0:58:59.150000	0:58:49.807000	0:56:37.741000	0:59:04.173000	0:54:42.766000	0:47:28.424000	0:46:26.151000	0:46:38.974000	0:52:28.254000	0:58:28.076000	0:58:49.057000	0:58:44.848000	0:15:13.120000	0:12:16.505000	0:00:00	0:08:10.125000	0:10:17.757000	0:09:28.018000	0:14:04.114000
Postcode sector 93	0:44:42.962000	0:35:00.737000	0:49:49.248000	0:46:29.484000	0:45:17.088000	0:42:11.460000	0:40:41	0:43:56.141000	0:47:29.956000	0:47:34.629000	0:52:23.478000	0:17:59.248000	0:55:46.531000	0:09:02.669000	0:20:30.567000	0:16:27.495000	0:31:07.593000	0:02:57.719000	1:06:23.791000	1:05:43.296000	0:55:26.864000	0:47:00.783000	0:36:27.541000	0:46:42.418000	0:39:15.773000	0:53:04.888000	1:04:30.166000	0:33:10.315000	1:08:04.481000	1:04:24.773000	1:06:57.027000	1:06:47.683000	1:04:35.618000	1:07:02.050000	1:02:40.643000	0:55:26.301000	0:54:24.028000	0:54:36.851000	1:00:26.131000	1:06:25.953000	1:06:46.934000	1:06:42.725000	0:12:28.965000	0:12:12.809000	0:09:17.288000	0:00:00	0:03:37.350000	0:02:30.517000	0:06:39.315000
Postcode sector 53	0:46:38.020000	0:36:55.796000	0:51:44.307000	0:48:24.542000	0:47:12.146000	0:44:09.204000	0:42:38.743000	0:45:53.884000	0:49:27.699000	0:49:32.372000	0:54:21.222000	0:19:54.307000	0:57:44.274000	0:09:19.510000	0:22:28.310000	0:18:25.238000	0:33:05.336000	0:02:40.310000	1:08:18.850000	1:07:38.354000	0:57:21.923000	0:48:58.526000	0:38:22.600000	0:48:37.477000	0:41:10.831000	0:54:59.947000	1:06:25.225000	0:35:05.374000	1:09:59.540000	1:06:19.832000	1:08:52.086000	1:08:42.742000	1:06:30.676000	1:08:57.109000	1:04:35.702000	0:57:21.360000	0:56:19.086000	0:56:31.910000	1:02:21.190000	1:08:21.011000	1:08:41.993000	1:08:37.784000	0:14:25.074000	0:14:10.552000	0:12:05.974000	0:04:33.453000	0:00:00	0:04:28.260000	0:06:23.371000
Postcode sector 54	0:45:46.398000	0:36:04.173000	0:50:52.684000	0:47:32.920000	0:46:20.523000	0:41:17.110000	0:39:46.649000	0:43:01.790000	0:46:35.605000	0:46:40.278000	0:51:29.127000	0:19:02.684000	0:54:52.180000	0:09:05.686000	0:19:36.216000	0:15:33.144000	0:30:13.242000	0:02:03.319000	1:07:27.227000	1:06:46.732000	0:56:30.300000	0:46:06.432000	0:37:30.977000	0:47:45.854000	0:40:19.209000	0:54:08.324000	1:05:33.602000	0:34:13.751000	1:09:07.917000	1:05:28.209000	1:08:00.463000	1:07:51.119000	1:05:39.054000	1:08:05.486000	1:03:44.079000	0:56:29.737000	0:55:27.464000	0:55:40.287000	1:01:29.567000	1:07:29.389000	1:07:50.370000	1:07:46.161000	0:10:47.772000	0:11:18.458000	0:10:20.724000	0:02:38.029000	0:03:43.219000	0:00:00	0:05:20.352000
Postcode sector 55	0:47:30.379000	0:38:16.297000	0:52:36.665000	0:49:16.901000	0:48:04.505000	0:42:02.048000	0:40:31.587000	0:43:46.728000	0:47:20.544000	0:47:28.958000	0:52:14.066000	0:21:56.360000	0:55:37.118000	0:12:14.378000	0:20:33.168000	0:16:30.096000	0:30:58.181000	0:04:54.898000	1:09:11.208000	1:08:30.713000	0:58:14.281000	0:46:51.371000	0:40:24.654000	0:49:29.836000	0:42:03.190000	0:55:52.306000	1:07:17.584000	0:36:25.875000	1:10:51.898000	1:07:12.191000	1:09:44.444000	1:09:35.100000	1:07:23.035000	1:09:49.467000	1:05:28.060000	0:58:13.718000	0:57:11.445000	0:57:24.268000	1:03:13.548000	1:09:13.370000	1:09:34.351000	1:09:30.142000	0:12:34.098000	0:12:15.411000	0:15:00.842000	0:06:50.528000	0:05:26.514000	0:05:10.707000	0:00:00
Postcode sector 174	0:45:48.416000	0:36:06.191000	0:50:54.703000	0:47:34.938000	0:46:22.542000	0:43:42.333000	0:42:11.872000	0:45:27.013000	0:49:00.829000	0:49:09.243000	0:53:54.351000	0:19:04.702000	0:57:17.403000	0:12:23.902000	0:22:13.454000	0:18:10.381000	0:32:38.466000	0:08:16.631000	1:07:29.246000	1:06:48.750000	0:56:32.319000	0:48:31.656000	0:37:32.996000	0:47:47.873000	0:40:21.227000	0:54:10.343000	1:05:35.621000	0:34:15.770000	1:09:09.936000	1:05:30.228000	1:08:02.482000	1:07:53.138000	1:05:41.072000	1:08:07.504000	1:03:46.097000	0:56:31.755000	0:55:29.482000	0:55:42.306000	1:01:31.586000	1:07:31.407000	1:07:52.388000	1:07:48.179000	0:14:17.536000	0:13:55.696000	0:16:46.070000	0:09:07.359000	0:07:14.489000	0:09:02.166000	0:09:00.201000
Postcode sector 175	0:46:49.967000	0:37:35.885000	0:51:56.253000	0:48:36.489000	0:47:24.093000	0:41:21.636000	0:39:51.175000	0:43:06.316000	0:46:40.132000	0:46:48.546000	0:51:33.654000	0:21:15.948000	0:54:56.706000	0:12:27.917000	0:19:52.756000	0:15:49.684000	0:30:17.769000	0:04:46.179000	1:08:30.796000	1:07:50.301000	0:57:33.869000	0:46:10.959000	0:39:44.242000	0:48:49.424000	0:41:22.778000	0:55:11.894000	1:06:37.172000	0:35:45.463000	1:10:11.486000	1:06:31.779000	1:09:04.032000	1:08:54.688000	1:06:42.623000	1:09:09.055000	1:04:47.648000	0:57:33.306000	0:56:31.033000	0:56:43.856000	1:02:33.136000	1:08:32.958000	1:08:53.939000	1:08:49.730000	0:11:53.686000	0:11:34.999000	0:14:40.069000	0:06:41.809000	0:05:40.052000	0:05:01.988000	0:01:53.151000
Postcode sector 176	0:41:41.370000	0:31:59.145000	0:46:47.656000	0:43:27.892000	0:42:15.496000	0:44:29.476000	0:42:59.015000	0:46:14.156000	0:49:47.972000	0:49:59.491000	0:54:44.600000	0:14:57.656000	0:58:07.652000	0:05:19.577000	0:22:48.582000	0:18:45.510000	0:33:25.609000	0:04:10.960000	1:03:22.199000	1:02:41.704000	0:52:25.272000	0:49:18.799000	0:33:25.949000	0:43:40.826000	0:36:14.181000	0:50:03.296000	1:01:28.574000	0:30:08.723000	1:05:02.889000	1:01:23.181000	1:03:55.435000	1:03:46.091000	1:01:34.026000	1:04:00.458000	0:59:39.051000	0:52:24.709000	0:51:22.436000	0:51:35.259000	0:57:24.539000	1:03:24.361000	1:03:45.342000	1:03:41.133000	0:14:59.976000	0:14:43.819000	0:08:44.725000	0:04:37.694000	0:03:58.948000	0:05:01.527000	0:07:54.021000
Postcode sector 94	0:44:06.611000	0:34:24.386000	0:49:12.897000	0:45:53.133000	0:44:40.737000	0:45:28.031000	0:43:57.570000	0:47:12.711000	0:50:46.527000	0:50:54.941000	0:55:40.049000	0:17:22.897000	0:59:03.101000	0:10:42.096000	0:23:59.151000	0:19:56.079000	0:34:24.164000	0:05:36.373000	1:05:47.441000	1:05:06.945000	0:54:50.514000	0:50:17.354000	0:35:51.191000	0:46:06.068000	0:38:39.422000	0:52:28.538000	1:03:53.816000	0:32:33.965000	1:07:28.130000	1:03:48.423000	1:06:20.676000	1:06:11.333000	1:03:59.267000	1:06:25.699000	1:02:04.292000	0:54:49.950000	0:53:47.677000	0:54:00.501000	0:59:49.780000	1:05:49.602000	1:06:10.583000	1:06:06.374000	0:16:03.233000	0:15:41.394000	0:14:05.813000	0:06:27.101000	0:05:12.762000	0:06:21.908000	0:09:19.434000
Postcode sector 177	0:43:28.440000	0:33:46.216000	0:48:34.727000	0:45:14.962000	0:44:02.566000	0:45:01.852000	0:43:31.392000	0:46:46.533000	0:50:20.348000	0:50:28.762000	0:55:13.870000	0:16:44.727000	0:58:36.923000	0:10:03.926000	0:23:32.973000	0:19:29.901000	0:33:57.985000	0:06:23.583000	1:05:09.270000	1:04:28.774000	0:54:12.343000	0:49:51.175000	0:35:13.020000	0:45:27.897000	0:38:01.251000	0:51:50.367000	1:03:15.645000	0:31:55.794000	1:06:49.960000	1:03:10.252000	1:05:42.506000	1:05:33.162000	1:03:21.096000	1:05:47.529000	1:01:26.122000	0:54:11.780000	0:53:09.506000	0:53:22.330000	0:59:11.610000	1:05:11.431000	1:05:32.413000	1:05:28.204000	0:15:37.055000	0:15:15.215000	0:14:07.548000	0:07:14.311000	0:06:11.572000	0:07:09.118000	0:10:06.644000
Postcode sector 95	0:43:51.017000	0:34:08.793000	0:48:57.304000	0:45:37.540000	0:44:25.143000	0:45:24.430000	0:43:53.969000	0:47:09.110000	0:50:42.925000	0:50:51.339000	0:55:36.447000	0:17:07.304000	0:58:59.500000	0:09:33.631000	0:23:55.550000	0:19:52.478000	0:34:20.562000	0:08:11.158000	1:05:31.847000	1:04:51.351000	0:54:34.920000	0:50:13.752000	0:35:35.597000	0:45:50.474000	0:38:23.828000	0:52:12.944000	1:03:38.222000	0:32:18.371000	1:07:12.537000	1:03:32.829000	1:06:05.083000	1:05:55.739000	1:03:43.674000	1:06:10.106000	1:01:48.699000	0:54:34.357000	0:53:32.083000	0:53:44.907000	0:59:34.187000	1:05:34.008000	1:05:54.990000	1:05:50.781000	0:15:59.632000	0:15:37.792000	0:14:37.341000	0:09:01.886000	0:07:59.147000	0:08:56.694000	0:10:42.298000
Postcode sector 96	0:44:24.500000	0:34:42.275000	0:49:30.786000	0:46:11.022000	0:44:58.625000	0:47:20.495000	0:45:50.034000	0:49:05.175000	0:52:38.991000	0:52:42.621000	0:57:27.729000	0:17:40.786000	1:00:50.782000	0:09:11.387000	0:25:51.615000	0:21:48.543000	0:36:16.628000	0:09:42.489000	1:06:05.329000	1:05:24.834000	0:55:08.402000	0:52:09.818000	0:36:09.079000	0:46:23.956000	0:38:57.310000	0:52:46.426000	1:04:11.704000	0:32:51.853000	1:07:46.019000	1:04:06.311000	1:06:38.565000	1:06:29.221000	1:04:17.156000	1:06:43.588000	1:02:22.181000	0:55:07.839000	0:54:05.565000	0:54:18.389000	1:00:07.669000	1:06:07.490000	1:06:28.472000	1:06:24.263000	0:17:55.697000	0:17:33.857000	0:14:16.255000	0:10:09.223000	0:09:30.477000	0:10:33.057000	0:12:38.363000
Postcode sector 178	0:43:23.713000	0:33:41.488000	0:48:29.999000	0:45:10.235000	0:43:57.839000	0:44:38.399000	0:43:07.939000	0:46:23.080000	0:49:56.895000	0:50:05.309000	0:54:50.417000	0:16:39.999000	0:58:13.470000	0:09:59.198000	0:23:09.520000	0:19:06.448000	0:33:34.532000	0:09:20.213000	1:05:04.543000	1:04:24.047000	0:54:07.616000	0:49:27.722000	0:35:08.293000	0:45:23.170000	0:37:56.524000	0:51:45.640000	1:03:10.918000	0:31:51.067000	1:06:45.232000	1:03:05.525000	1:05:37.778000	1:05:28.435000	1:03:16.369000	1:05:42.801000	1:01:21.394000	0:54:07.052000	0:53:04.779000	0:53:17.603000	0:59:06.882000	1:05:06.704000	1:05:27.685000	1:05:23.476000	0:15:13.602000	0:14:51.762000	0:14:30.047000	0:10:10.941000	0:08:18.072000	0:10:05.749000	0:09:56.268000
Postcode sector 179	0:45:22.040000	0:35:39.816000	0:50:28.327000	0:47:08.562000	0:45:56.166000	0:48:10.925000	0:46:40.465000	0:49:55.606000	0:53:29.421000	0:53:37.835000	0:58:22.943000	0:18:38.327000	1:01:45.996000	0:09:14.023000	0:26:42.046000	0:22:38.974000	0:37:07.058000	0:12:52.739000	1:07:02.870000	1:06:22.374000	0:56:05.943000	0:53:00.248000	0:37:06.620000	0:47:21.497000	0:39:54.851000	0:53:43.967000	1:05:09.245000	0:33:49.394000	1:08:43.560000	1:05:03.852000	1:07:36.106000	1:07:26.762000	1:05:14.696000	1:07:41.129000	1:03:19.722000	0:56:05.380000	0:55:03.106000	0:55:15.930000	1:01:05.210000	1:07:05.031000	1:07:26.013000	1:07:21.804000	0:18:46.128000	0:18:24.288000	0:14:33.324000	0:13:43.467000	0:11:50.598000	0:13:38.275000	0:13:28.794000
Postcode sector 180	0:41:24.351000	0:31:42.126000	0:46:30.637000	0:43:10.873000	0:41:58.477000	0:47:33.322000	0:46:02.861000	0:49:18.002000	0:52:51.818000	0:49:42.472000	0:54:27.581000	0:14:40.637000	0:57:50.633000	0:06:13.202000	0:26:04.443000	0:22:01.370000	0:36:29.455000	0:09:52.704000	1:03:05.180000	1:02:24.685000	0:52:08.253000	0:52:22.645000	0:33:08.930000	0:43:23.807000	0:35:57.162000	0:49:46.277000	1:01:11.555000	0:29:51.704000	1:04:45.870000	1:01:06.162000	1:03:38.416000	1:03:29.072000	1:01:17.007000	1:03:43.439000	0:59:22.032000	0:52:07.690000	0:51:05.417000	0:51:18.240000	0:57:07.520000	1:03:07.342000	1:03:28.323000	1:03:24.114000	0:18:08.525000	0:17:46.685000	0:11:51.569000	0:10:19.438000	0:09:40.693000	0:10:43.272000	0:12:51.190000
Postcode sector 97	0:45:13.152000	0:40:27.219000	0:41:08.687000	0:39:58.849000	0:47:53.638000	0:26:12.486000	0:24:42.025000	0:27:57.166000	0:31:30.982000	0:31:39.395000	0:36:24.504000	0:40:27.072000	0:39:47.556000	0:37:10.933000	0:15:06.033000	0:25:19.354000	0:14:31.699000	0:29:43.919000	1:09:00.342000	1:08:19.846000	0:58:03.415000	0:31:01.809000	0:52:37.639000	0:49:18.969000	0:43:55.775000	0:55:41.439000	1:07:06.717000	0:38:44.106000	1:10:41.032000	1:07:01.324000	1:09:33.578000	1:09:24.234000	1:07:12.169000	1:09:38.601000	1:05:17.194000	0:58:02.852000	0:57:00.578000	0:57:13.402000	1:03:02.682000	1:09:02.503000	1:09:23.485000	1:09:19.276000	0:23:45.290000	0:23:35.348000	0:32:32.731000	0:31:39.549000	0:30:50.198000	0:29:38.464000	0:28:43.490000
Postcode sector 181	0:34:28.811000	0:30:28.563000	0:30:24.346000	0:29:14.508000	0:37:09.297000	0:15:28.145000	0:13:57.684000	0:17:12.825000	0:20:46.641000	0:20:55.054000	0:25:40.163000	0:35:35.324000	0:29:03.215000	0:35:31.392000	0:11:58.541000	0:21:04.956000	0:02:07.685000	0:31:55.924000	0:58:16.001000	0:57:35.505000	0:47:19.074000	0:20:17.468000	0:42:38.983000	0:38:34.628000	0:33:26.177000	0:44:57.098000	0:56:22.376000	0:28:45.450000	0:59:56.691000	0:56:16.983000	0:58:49.237000	0:58:39.893000	0:56:27.827000	0:58:54.260000	0:54:32.853000	0:47:18.511000	0:46:16.237000	0:46:29.061000	0:52:18.341000	0:58:18.162000	0:58:39.144000	0:58:34.935000	0:26:08.598000	0:21:54.765000	0:30:00.241000	0:31:17.153000	0:32:35.555000	0:30:24.252000	0:31:06.799000
Postcode sector 182	0:36:50.303000	0:36:56.695000	0:32:45.839000	0:31:36.001000	0:39:30.790000	0:15:24.226000	0:16:16.642000	0:19:34.317000	0:23:08.133000	0:23:16.547000	0:28:01.655000	0:41:21.674000	0:31:24.708000	0:41:17.742000	0:17:44.891000	0:26:51.306000	0:08:23.824000	0:37:42.274000	1:00:37.493000	0:59:56.998000	0:49:40.566000	0:22:38.960000	0:49:07.115000	0:40:56.121000	0:35:47.669000	0:47:18.591000	0:58:43.869000	0:35:13.582000	1:02:18.183000	0:58:38.476000	1:01:10.729000	1:01:01.385000	0:58:49.320000	1:01:15.752000	0:56:54.345000	0:49:40.003000	0:48:37.730000	0:48:50.553000	0:54:39.833000	1:00:39.655000	1:01:00.636000	1:00:56.427000	0:31:54.948000	0:27:41.115000	0:35:46.591000	0:37:03.503000	0:38:21.905000	0:36:10.602000	0:36:53.149000
Postcode sector 183	0:33:45.114000	0:26:49.783000	0:29:40.649000	0:28:30.811000	0:36:25.600000	0:14:44.448000	0:13:13.987000	0:16:29.128000	0:20:02.944000	0:20:11.357000	0:24:56.466000	0:36:31.876000	0:28:19.518000	0:38:03.546000	0:14:55.858000	0:22:01.508000	0:07:10.164000	0:34:53.241000	0:57:32.304000	0:56:51.809000	0:46:35.377000	0:19:33.771000	0:39:00.203000	0:37:50.931000	0:32:42.480000	0:44:13.401000	0:55:38.679000	0:25:06.670000	0:59:12.994000	0:55:33.286000	0:58:05.540000	0:57:56.196000	0:55:44.131000	0:58:10.563000	0:53:49.156000	0:46:34.814000	0:45:32.540000	0:45:45.364000	0:51:34.644000	0:57:34.465000	0:57:55.447000	0:57:51.238000	0:29:05.915000	0:24:52.082000	0:32:32.395000	0:34:14.470000	0:35:32.872000	0:33:21.569000	0:34:04.116000
Postcode sector 184	0:35:32.466000	0:28:14.306000	0:31:28.001000	0:30:18.163000	0:37:44.178000	0:16:31.800000	0:15:01.339000	0:18:16.480000	0:21:50.296000	0:21:58.709000	0:26:43.818000	0:33:33.060000	0:30:06.870000	0:34:59.327000	0:11:26.476000	0:19:02.691000	0:03:26.121000	0:31:23.859000	0:58:50.881000	0:58:10.386000	0:47:53.954000	0:21:21.123000	0:40:24.726000	0:39:09.508000	0:31:42.863000	0:45:31.978000	0:56:57.256000	0:26:31.193000	1:00:31.571000	0:56:51.863000	0:59:24.117000	0:59:14.773000	0:57:02.708000	0:59:29.140000	0:55:07.733000	0:47:53.391000	0:46:51.118000	0:47:03.941000	0:52:53.221000	0:58:53.043000	0:59:14.024000	0:59:09.815000	0:25:36.533000	0:21:22.700000	0:29:28.176000	0:30:45.088000	0:32:03.490000	0:29:52.187000	0:30:34.734000
Postcode sector 185	0:35:32.539000	0:26:42.975000	0:31:28.075000	0:30:18.237000	0:36:12.846000	0:16:31.874000	0:15:01.413000	0:18:16.554000	0:21:50.369000	0:21:58.783000	0:26:43.892000	0:36:11.036000	0:30:06.944000	0:36:22.290000	0:12:49.439000	0:21:40.668000	0:05:03.745000	0:32:46.822000	0:57:19.550000	0:56:39.054000	0:46:22.623000	0:21:21.197000	0:38:53.394000	0:37:38.177000	0:30:11.531000	0:44:00.647000	0:55:25.925000	0:24:59.861000	0:59:00.240000	0:55:20.532000	0:57:52.786000	0:57:43.442000	0:55:31.376000	0:57:57.808000	0:53:36.401000	0:46:22.059000	0:45:19.786000	0:45:32.610000	0:51:21.890000	0:57:21.711000	0:57:42.693000	0:57:38.483000	0:26:59.496000	0:22:45.664000	0:30:51.139000	0:32:08.051000	0:33:26.453000	0:31:15.150000	0:31:57.697000
Postcode sector 186	0:36:18.133000	0:27:22.387000	0:35:20.822000	0:34:10.984000	0:36:52.259000	0:20:24.621000	0:18:54.160000	0:22:09.301000	0:25:43.117000	0:25:51.530000	0:30:36.639000	0:32:18.976000	0:33:59.691000	0:33:50.646000	0:15:09.763000	0:17:48.608000	0:07:18.942000	0:30:42.526000	0:57:58.962000	0:57:18.467000	0:47:02.035000	0:25:13.944000	0:39:32.807000	0:38:17.589000	0:30:50.944000	0:44:40.059000	0:56:05.337000	0:25:39.274000	0:59:39.652000	0:55:59.944000	0:58:32.198000	0:58:22.854000	0:56:10.789000	0:58:37.221000	0:54:15.814000	0:47:01.472000	0:45:59.199000	0:46:12.022000	0:52:01.302000	0:58:01.124000	0:58:22.105000	0:58:17.896000	0:29:19.821000	0:25:05.988000	0:28:19.495000	0:30:03.755000	0:31:22.158000	0:29:10.854000	0:30:17.970000
Postcode sector 98	0:38:30.783000	0:33:13.266000	0:34:26.318000	0:33:16.480000	0:41:11.270000	0:19:30.117000	0:17:59.656000	0:21:14.797000	0:24:48.613000	0:24:57.027000	0:29:42.135000	0:32:36.438000	0:33:05.187000	0:32:33.868000	0:09:01.018000	0:18:06.070000	0:08:26.250000	0:28:58.401000	1:02:17.973000	1:01:37.478000	0:51:21.046000	0:24:19.440000	0:45:42.022000	0:42:36.601000	0:37:00.159000	0:48:59.071000	1:00:24.349000	0:31:22.844000	1:03:58.663000	1:00:18.956000	1:02:51.209000	1:02:41.865000	1:00:29.800000	1:02:56.232000	0:58:34.825000	0:51:20.483000	0:50:18.210000	0:50:31.033000	0:56:20.313000	1:02:20.135000	1:02:41.116000	1:02:36.907000	0:23:40.413000	0:18:57.242000	0:27:02.718000	0:28:19.630000	0:29:38.032000	0:27:26.729000	0:28:38.613000
Postcode sector 99	0:32:58.429000	0:23:44.347000	0:38:04.715000	0:34:44.951000	0:33:32.555000	0:29:13.524000	0:27:43.063000	0:30:58.204000	0:34:32.019000	0:33:05.280000	0:39:06.617000	0:18:28.121000	0:42:29.669000	0:19:59.791000	0:13:31.994000	0:03:57.753000	0:18:09.656000	0:16:51.671000	0:54:39.258000	0:53:58.763000	0:43:42.331000	0:34:02.846000	0:34:04.822000	0:34:57.885000	0:27:31.240000	0:41:20.355000	0:52:45.633000	0:21:53.925000	0:56:19.948000	0:52:40.240000	0:55:12.494000	0:55:03.150000	0:52:51.085000	0:55:17.517000	0:50:56.110000	0:43:41.768000	0:42:39.495000	0:42:52.318000	0:48:41.598000	0:54:41.420000	0:55:02.401000	0:54:58.192000	0:17:09.098000	0:12:10.933000	0:14:28.640000	0:16:12.900000	0:17:31.303000	0:15:19.999000	0:16:27.115000
Postcode sector 56	0:35:08.738000	0:25:54.656000	0:40:15.024000	0:36:55.260000	0:35:42.864000	0:31:23.833000	0:29:53.372000	0:33:08.513000	0:36:42.328000	0:35:15.590000	0:41:16.926000	0:19:48.507000	0:44:39.978000	0:20:12.294000	0:13:16.391000	0:01:25.147000	0:20:19.965000	0:17:04.174000	0:56:49.567000	0:56:09.072000	0:45:52.640000	0:36:13.156000	0:35:53.508000	0:37:08.194000	0:29:41.549000	0:43:30.664000	0:54:55.942000	0:24:04.234000	0:58:30.257000	0:54:50.550000	0:57:22.803000	0:57:13.459000	0:55:01.394000	0:57:27.826000	0:53:06.419000	0:45:52.077000	0:44:49.804000	0:45:02.627000	0:50:51.907000	0:56:51.729000	0:57:12.710000	0:57:08.501000	0:17:21.600000	0:12:23.435000	0:14:41.143000	0:16:25.403000	0:17:43.805000	0:15:32.502000	0:16:39.617000
Postcode sector 187	0:35:46.613000	0:26:32.531000	0:37:43.218000	0:36:33.380000	0:36:20.739000	0:22:47.017000	0:21:16.556000	0:24:31.697000	0:28:05.512000	0:28:13.926000	0:32:59.035000	0:24:40.065000	0:36:22.087000	0:26:14.296000	0:08:20.901000	0:10:09.697000	0:11:43.149000	0:23:06.176000	0:57:27.442000	0:56:46.947000	0:46:30.515000	0:27:36.340000	0:39:01.287000	0:37:46.069000	0:30:19.424000	0:44:08.539000	0:55:33.817000	0:24:42.109000	0:59:08.132000	0:55:28.424000	0:58:00.678000	0:57:51.334000	0:55:39.269000	0:58:05.701000	0:53:44.294000	0:46:29.952000	0:45:27.679000	0:45:40.502000	0:51:29.782000	0:57:29.604000	0:57:50.585000	0:57:46.376000	0:21:27.241000	0:15:39.563000	0:20:43.145000	0:22:27.405000	0:23:45.807000	0:21:34.504000	0:22:41.620000
Postcode sector 188	0:40:21.620000	0:31:07.537000	0:45:27.906000	0:42:08.142000	0:40:55.745000	0:36:42.167000	0:35:11.706000	0:38:26.847000	0:42:00.663000	0:40:28.471000	0:46:29.808000	0:16:05.824000	0:49:52.860000	0:16:57.319000	0:16:22.687000	0:09:21.337000	0:25:38.299000	0:17:19.630000	1:02:02.449000	1:01:21.954000	0:51:05.522000	0:41:31.490000	0:34:43.290000	0:42:21.076000	0:34:54.430000	0:48:43.546000	1:00:08.824000	0:29:17.116000	1:03:43.139000	1:00:03.431000	1:02:35.685000	1:02:26.341000	1:00:14.276000	1:02:40.708000	0:58:19.301000	0:51:04.959000	0:50:02.685000	0:50:15.509000	0:56:04.789000	1:02:04.610000	1:02:25.592000	1:02:21.383000	0:17:37.056000	0:12:38.892000	0:09:47.566000	0:16:34.516000	0:17:59.261000	0:15:47.958000	0:16:55.074000
Postcode sector 100	0:28:02.069000	0:18:47.987000	0:33:08.355000	0:29:48.591000	0:28:36.195000	0:35:36.173000	0:34:05.712000	0:37:20.853000	0:40:54.669000	0:35:13.391000	0:41:14.727000	0:20:18.766000	0:44:37.779000	0:29:06.036000	0:22:38.239000	0:12:51.426000	0:23:11.801000	0:25:57.916000	0:49:42.898000	0:49:02.403000	0:38:45.971000	0:40:25.496000	0:30:30.986000	0:30:01.525000	0:22:34.880000	0:36:23.995000	0:47:49.273000	0:16:57.565000	0:51:23.588000	0:47:43.880000	0:50:16.134000	0:50:06.790000	0:47:54.725000	0:50:21.157000	0:45:59.750000	0:38:45.408000	0:37:43.135000	0:37:55.958000	0:43:45.238000	0:49:45.060000	0:50:06.041000	0:50:01.832000	0:26:15.342000	0:21:17.178000	0:23:33.093000	0:25:19.145000	0:26:37.547000	0:24:26.244000	0:25:33.360000
Postcode sector 31	0:40:46.111000	0:31:32.029000	0:43:31.036000	0:42:21.198000	0:41:20.237000	0:28:34.835000	0:27:04.374000	0:30:19.515000	0:33:53.330000	0:34:01.744000	0:38:46.853000	0:27:14.958000	0:42:09.905000	0:24:04.149000	0:06:53.941000	0:09:04.280000	0:17:30.967000	0:20:28.681000	1:02:26.941000	1:01:46.445000	0:51:30.014000	0:33:24.158000	0:42:57.305000	0:42:45.568000	0:35:18.922000	0:49:08.038000	1:00:33.316000	0:29:41.607000	1:04:07.631000	1:00:27.923000	1:03:00.177000	1:02:50.833000	1:00:38.767000	1:03:05.199000	0:58:43.792000	0:51:29.450000	0:50:27.177000	0:50:40.001000	0:56:29.281000	1:02:29.102000	1:02:50.083000	1:02:45.874000	0:16:15.200000	0:10:27.522000	0:18:32.998000	0:19:49.910000	0:21:08.312000	0:18:57.009000	0:20:04.125000
Postcode sector 189	0:44:08.874000	0:35:54.293000	0:40:04.409000	0:38:54.571000	0:45:42.501000	0:25:08.208000	0:23:37.747000	0:26:52.888000	0:30:26.704000	0:30:35.118000	0:35:20.226000	0:27:36.892000	0:38:43.278000	0:24:26.083000	0:03:46.289000	0:13:47.330000	0:14:04.341000	0:20:50.615000	1:06:49.205000	1:06:08.710000	0:55:52.278000	0:29:57.531000	0:46:05.185000	0:47:07.832000	0:39:41.186000	0:53:30.302000	1:04:55.580000	0:34:03.872000	1:08:29.895000	1:04:50.187000	1:07:22.441000	1:07:13.097000	1:05:01.032000	1:07:27.464000	1:03:06.057000	0:55:51.715000	0:54:49.441000	0:55:02.265000	1:00:51.545000	1:06:51.366000	1:07:12.348000	1:07:08.139000	0:14:38.378000	0:10:49.457000	0:18:54.932000	0:20:11.844000	0:21:30.246000	0:19:18.943000	0:20:26.059000
Postcode sector 101	0:39:32.215000	0:30:18.133000	0:41:21.390000	0:40:11.552000	0:40:06.341000	0:26:25.189000	0:24:54.728000	0:28:09.869000	0:31:43.685000	0:31:52.099000	0:36:37.207000	0:26:06.707000	0:40:00.259000	0:23:45.609000	0:07:28.198000	0:07:50.384000	0:15:21.322000	0:20:53.740000	1:01:13.044000	1:00:32.549000	0:50:16.117000	0:31:14.512000	0:41:43.408000	0:41:31.671000	0:34:05.026000	0:47:54.141000	0:59:19.419000	0:28:27.711000	1:02:53.734000	0:59:14.026000	1:01:46.280000	1:01:36.936000	0:59:24.871000	1:01:51.303000	0:57:29.896000	0:50:15.554000	0:49:13.281000	0:49:26.104000	0:55:15.384000	1:01:15.206000	1:01:36.187000	1:01:31.978000	0:16:40.259000	0:10:52.581000	0:18:14.458000	0:20:14.969000	0:21:33.371000	0:19:22.068000	0:20:29.184000
Postcode sector 190	0:42:51.958000	0:33:09.733000	0:47:58.244000	0:44:38.480000	0:43:26.083000	0:49:00.929000	0:47:30.468000	0:50:45.609000	0:54:19.425000	0:51:10.079000	0:55:55.187000	0:16:08.244000	0:59:18.240000	0:06:43.941000	0:27:32.049000	0:23:28.977000	0:37:57.062000	0:11:20.311000	1:04:32.787000	1:03:52.292000	0:53:35.860000	0:53:50.252000	0:34:36.537000	0:44:51.414000	0:37:24.768000	0:51:13.884000	1:02:39.162000	0:31:19.311000	1:06:13.477000	1:02:33.769000	1:05:06.023000	1:04:56.679000	1:02:44.614000	1:05:11.046000	1:00:49.639000	0:53:35.297000	0:52:33.023000	0:52:45.847000	0:58:35.127000	1:04:34.948000	1:04:55.930000	1:04:51.721000	0:19:36.131000	0:19:14.292000	0:12:03.242000	0:11:47.045000	0:11:08.299000	0:12:10.878000	0:14:18.797000
Postcode sector 191	0:44:59.978000	0:35:17.753000	0:50:06.265000	0:46:46.500000	0:45:34.104000	0:50:26.363000	0:48:55.902000	0:52:11.043000	0:55:44.859000	0:53:18.100000	0:58:03.208000	0:18:16.264000	1:01:26.260000	0:08:51.961000	0:28:57.483000	0:24:54.411000	0:39:22.496000	0:13:28.332000	1:06:40.808000	1:06:00.312000	0:55:43.881000	0:55:15.686000	0:36:44.558000	0:46:59.435000	0:39:32.789000	0:53:21.905000	1:04:47.183000	0:33:27.332000	1:08:21.498000	1:04:41.790000	1:07:14.044000	1:07:04.700000	1:04:52.634000	1:07:19.066000	1:02:57.659000	0:55:43.317000	0:54:41.044000	0:54:53.868000	1:00:43.148000	1:06:42.969000	1:07:03.950000	1:06:59.741000	0:21:01.565000	0:20:39.726000	0:14:11.262000	0:13:55.066000	0:13:16.320000	0:14:18.899000	0:15:44.231000
Postcode sector 192	0:42:48.377000	0:33:06.152000	0:47:54.663000	0:44:34.899000	0:43:22.503000	0:45:17.451000	0:43:46.990000	0:47:02.131000	0:50:35.947000	0:50:44.361000	0:55:29.469000	0:16:04.663000	0:58:52.522000	0:09:23.862000	0:23:48.572000	0:19:45.500000	0:34:13.584000	0:09:59.265000	1:04:29.206000	1:03:48.711000	0:53:32.279000	0:50:06.774000	0:34:32.957000	0:44:47.834000	0:37:21.188000	0:51:10.304000	1:02:35.582000	0:31:15.730000	1:06:09.896000	1:02:30.189000	1:05:02.442000	1:04:53.099000	1:02:41.033000	1:05:07.465000	1:00:46.058000	0:53:31.716000	0:52:29.443000	0:52:42.266000	0:58:31.546000	1:04:31.368000	1:04:52.349000	1:04:48.140000	0:15:52.654000	0:15:30.814000	0:13:54.711000	0:10:49.993000	0:08:57.124000	0:10:44.800000	0:10:35.319000
Postcode sector 193	0:41:46.124000	0:32:03.899000	0:46:52.410000	0:43:32.646000	0:42:20.250000	0:45:54.110000	0:44:23.649000	0:47:38.790000	0:51:12.606000	0:50:04.245000	0:54:49.354000	0:15:02.410000	0:58:12.406000	0:02:26.772000	0:24:13.217000	0:19:55.184000	0:34:50.243000	0:10:03.986000	1:03:26.953000	1:02:46.458000	0:52:30.026000	0:50:43.433000	0:33:30.704000	0:43:45.580000	0:36:18.935000	0:50:08.050000	1:01:33.328000	0:30:13.477000	1:05:07.643000	1:01:27.935000	1:04:00.189000	1:03:50.845000	1:01:38.780000	1:04:05.212000	0:59:43.805000	0:52:29.463000	0:51:27.190000	0:51:40.013000	0:57:29.293000	1:03:29.115000	1:03:50.096000	1:03:45.887000	0:20:17.338000	0:17:20.723000	0:08:16.842000	0:09:08.218000	0:09:51.974000	0:10:54.553000	0:13:47.047000
Postcode sector 194	0:40:13.372000	0:30:31.147000	0:45:19.658000	0:41:59.894000	0:40:47.497000	0:46:22.343000	0:44:51.882000	0:48:07.023000	0:51:40.839000	0:48:31.493000	0:53:16.602000	0:13:29.658000	0:56:39.654000	0:06:35.070000	0:24:53.463000	0:20:50.391000	0:35:18.476000	0:08:41.725000	1:01:54.201000	1:01:13.706000	0:50:57.274000	0:51:11.666000	0:31:57.951000	0:42:12.828000	0:34:46.183000	0:48:35.298000	1:00:00.576000	0:28:40.725000	1:03:34.891000	0:59:55.183000	1:02:27.437000	1:02:18.093000	1:00:06.028000	1:02:32.460000	0:58:11.053000	0:50:56.711000	0:49:54.438000	0:50:07.261000	0:55:56.541000	1:01:56.362000	1:02:17.344000	1:02:13.135000	0:16:57.545000	0:16:35.706000	0:11:19.705000	0:09:08.459000	0:08:29.713000	0:09:32.292000	0:11:40.211000
Postcode sector 195	0:45:20.269000	0:35:38.044000	0:50:26.555000	0:47:06.791000	0:45:54.394000	0:46:57.234000	0:45:26.773000	0:48:41.915000	0:52:15.730000	0:52:20.403000	0:57:09.252000	0:18:36.555000	1:00:32.305000	0:03:58.840000	0:25:16.341000	0:21:13.269000	0:35:53.367000	0:07:42.927000	1:07:01.098000	1:06:20.603000	0:56:04.171000	0:51:46.557000	0:37:04.848000	0:47:19.725000	0:39:53.080000	0:53:42.195000	1:05:07.473000	0:33:47.622000	1:08:41.788000	1:05:02.080000	1:07:34.334000	1:07:24.990000	1:05:12.925000	1:07:39.357000	1:03:17.950000	0:56:03.608000	0:55:01.335000	0:55:14.158000	1:01:03.438000	1:07:03.260000	1:07:24.241000	1:07:20.032000	0:18:31.943000	0:17:33.386000	0:10:47.219000	0:08:04.854000	0:07:30.916000	0:08:33.495000	0:11:25.988000
Postcode sector 196	0:42:13.429000	0:32:31.204000	0:47:19.715000	0:43:59.951000	0:42:47.555000	0:44:30.531000	0:43:00.070000	0:46:15.211000	0:49:49.027000	0:49:38.740000	0:54:42.549000	0:15:29.715000	0:58:05.601000	0:03:11.023000	0:22:49.637000	0:18:31.605000	0:33:26.664000	0:09:48.398000	1:03:54.258000	1:03:13.763000	0:52:57.331000	0:49:19.854000	0:33:58.008000	0:44:12.885000	0:36:46.240000	0:50:35.355000	1:02:00.633000	0:30:40.782000	1:05:34.948000	1:01:55.240000	1:04:27.494000	1:04:18.150000	1:02:06.085000	1:04:32.517000	1:00:11.110000	0:52:56.768000	0:51:54.495000	0:52:07.318000	0:57:56.598000	1:03:56.420000	1:04:17.401000	1:04:13.192000	0:18:53.759000	0:15:57.144000	0:06:53.262000	0:08:52.631000	0:09:36.386000	0:10:38.965000	0:13:31.459000
Postcode sector 197	0:41:32.239000	0:31:50.014000	0:46:38.525000	0:43:18.761000	0:42:06.365000	0:43:34.370000	0:42:03.909000	0:45:19.050000	0:48:52.865000	0:48:42.578000	0:53:46.388000	0:14:48.525000	0:57:09.440000	0:04:39.575000	0:21:53.476000	0:17:35.444000	0:32:30.502000	0:08:47.521000	1:03:13.068000	1:02:32.573000	0:52:16.141000	0:48:23.693000	0:33:16.819000	0:43:31.695000	0:36:05.050000	0:49:54.165000	1:01:19.443000	0:29:59.592000	1:04:53.758000	1:01:14.050000	1:03:46.304000	1:03:36.960000	1:01:24.895000	1:03:51.327000	0:59:29.920000	0:52:15.578000	0:51:13.305000	0:51:26.128000	0:57:15.408000	1:03:15.230000	1:03:36.211000	1:03:32.002000	0:17:50.031000	0:15:00.983000	0:06:06.565000	0:06:33.303000	0:08:35.509000	0:09:16.224000	0:12:30.582000
Postcode sector 198	0:39:04.414000	0:29:22.189000	0:44:10.701000	0:40:50.936000	0:39:38.540000	0:40:34.119000	0:39:03.658000	0:42:18.799000	0:45:52.614000	0:45:42.327000	0:50:46.136000	0:12:20.701000	0:54:09.189000	0:07:59.609000	0:18:53.225000	0:14:35.193000	0:29:30.251000	0:08:10.791000	1:00:45.244000	1:00:04.748000	0:49:48.317000	0:45:23.441000	0:30:48.994000	0:41:03.871000	0:33:37.225000	0:47:26.341000	0:58:51.619000	0:27:31.768000	1:02:25.934000	0:58:46.226000	1:01:18.480000	1:01:09.136000	0:58:57.070000	1:01:23.503000	0:57:02.096000	0:49:47.754000	0:48:45.480000	0:48:58.304000	0:54:47.584000	1:00:47.405000	1:01:08.387000	1:01:04.178000	0:14:53.714000	0:11:57.100000	0:03:38.741000	0:05:56.573000	0:07:58.780000	0:08:39.494000	0:11:53.852000
Postcode sector 199	0:41:18.257000	0:31:36.032000	0:46:24.543000	0:43:04.779000	0:41:52.383000	0:42:47.961000	0:41:17.500000	0:44:32.641000	0:48:06.457000	0:47:56.170000	0:52:59.979000	0:14:34.543000	0:56:23.031000	0:05:57.424000	0:21:07.068000	0:16:49.036000	0:31:44.094000	0:07:38.684000	1:02:59.087000	1:02:18.591000	0:52:02.160000	0:47:37.284000	0:33:02.837000	0:43:17.714000	0:35:51.068000	0:49:40.184000	1:01:05.462000	0:29:45.611000	1:04:39.776000	1:01:00.069000	1:03:32.322000	1:03:22.979000	1:01:10.913000	1:03:37.345000	0:59:15.938000	0:52:01.596000	0:50:59.323000	0:51:12.147000	0:57:01.426000	1:03:01.248000	1:03:22.229000	1:03:18.020000	0:16:41.194000	0:14:10.943000	0:05:52.584000	0:05:24.466000	0:07:26.673000	0:08:07.387000	0:11:21.745000
Postcode sector 200	0:43:53.508000	0:34:11.283000	0:48:59.794000	0:45:40.030000	0:44:27.634000	0:44:39.186000	0:43:08.725000	0:46:23.867000	0:49:57.682000	0:50:02.355000	0:54:51.204000	0:17:09.794000	0:58:14.257000	0:04:44.329000	0:22:58.293000	0:18:55.221000	0:33:35.319000	0:05:36.923000	1:05:34.337000	1:04:53.842000	0:54:37.410000	0:49:28.509000	0:35:38.087000	0:45:52.964000	0:38:26.319000	0:52:15.434000	1:03:40.712000	0:32:20.861000	1:07:15.027000	1:03:35.319000	1:06:07.573000	1:05:58.229000	1:03:46.164000	1:06:12.596000	1:01:51.189000	0:54:36.847000	0:53:34.574000	0:53:47.397000	0:59:36.677000	1:05:36.499000	1:05:57.480000	1:05:53.271000	0:16:25.939000	0:15:15.338000	0:08:32.625000	0:05:46.806000	0:05:24.911000	0:06:27.490000	0:09:19.984000
Postcode sector 201	0:39:53.799000	0:30:11.574000	0:45:00.085000	0:41:40.321000	0:40:27.925000	0:41:23.503000	0:39:53.042000	0:43:08.183000	0:46:41.999000	0:46:31.712000	0:51:35.521000	0:13:10.085000	0:54:58.573000	0:07:37.815000	0:19:42.610000	0:15:24.578000	0:30:19.636000	0:07:48.998000	1:01:34.629000	1:00:54.133000	0:50:37.702000	0:46:12.826000	0:31:38.379000	0:41:53.256000	0:34:26.610000	0:48:15.726000	0:59:41.004000	0:28:21.153000	1:03:15.318000	0:59:35.611000	1:02:07.864000	1:01:58.521000	0:59:46.455000	1:02:12.887000	0:57:51.480000	0:50:37.138000	0:49:34.865000	0:49:47.689000	0:55:36.968000	1:01:36.790000	1:01:57.771000	1:01:53.562000	0:15:43.099000	0:12:46.485000	0:04:28.126000	0:05:34.780000	0:07:36.986000	0:08:17.701000	0:11:32.059000
Postcode sector 57	0:24:20.139000	0:30:21.176000	0:20:15.674000	0:19:05.836000	0:27:00.625000	0:11:30.640000	0:13:19.359000	0:09:11.809000	0:04:13.180000	0:10:46.382000	0:15:31.491000	0:43:59.663000	0:18:54.543000	0:50:47.476000	0:27:14.625000	0:36:21.040000	0:19:54.096000	0:47:12.008000	0:48:07.329000	0:47:26.833000	0:37:10.402000	0:03:34.191000	0:44:11.948000	0:28:25.956000	0:23:17.505000	0:34:48.426000	0:46:13.704000	0:29:27.515000	0:49:48.019000	0:46:08.311000	0:48:40.565000	0:48:31.221000	0:46:19.155000	0:48:45.588000	0:44:24.181000	0:37:09.839000	0:36:07.565000	0:36:20.389000	0:42:09.669000	0:48:09.490000	0:48:30.472000	0:48:26.263000	0:41:24.682000	0:37:10.850000	0:45:16.325000	0:46:33.237000	0:47:51.639000	0:45:40.336000	0:46:22.883000
Postcode sector 58	0:25:00.736000	0:31:01.774000	0:20:56.271000	0:19:46.433000	0:27:41.223000	0:12:11.237000	0:13:59.956000	0:09:52.407000	0:04:56.835000	0:11:26.980000	0:16:12.088000	0:44:40.261000	0:19:35.140000	0:51:28.073000	0:27:55.223000	0:37:01.638000	0:20:34.694000	0:47:52.606000	0:48:47.926000	0:48:07.431000	0:37:50.999000	0:05:59.179000	0:44:52.546000	0:29:06.553000	0:23:58.102000	0:35:29.024000	0:46:54.301000	0:30:08.112000	0:50:28.616000	0:46:48.909000	0:49:21.162000	0:49:11.818000	0:46:59.753000	0:49:26.185000	0:45:04.778000	0:37:50.436000	0:36:48.163000	0:37:00.986000	0:42:50.266000	0:48:50.088000	0:49:11.069000	0:49:06.860000	0:42:05.280000	0:37:51.447000	0:45:56.922000	0:47:13.835000	0:48:32.237000	0:46:20.933000	0:47:03.480000
Postcode sector 32	0:23:31.529000	0:29:32.566000	0:19:27.064000	0:18:17.226000	0:26:12.015000	0:10:42.030000	0:12:30.749000	0:08:23.199000	0:06:38.621000	0:09:57.772000	0:14:42.881000	0:43:11.053000	0:18:05.933000	0:49:58.866000	0:26:26.015000	0:35:32.430000	0:19:05.487000	0:46:23.398000	0:47:18.719000	0:46:38.223000	0:36:21.792000	0:06:29.837000	0:43:23.338000	0:27:37.346000	0:22:28.895000	0:33:59.816000	0:45:25.094000	0:28:38.905000	0:48:59.409000	0:45:19.701000	0:47:51.955000	0:47:42.611000	0:45:30.546000	0:47:56.978000	0:43:35.571000	0:36:21.229000	0:35:18.955000	0:35:31.779000	0:41:21.059000	0:47:20.880000	0:47:41.862000	0:47:37.653000	0:40:36.073000	0:36:22.240000	0:44:27.715000	0:45:44.627000	0:47:03.029000	0:44:51.726000	0:45:34.273000
Postcode sector 59	0:23:43.686000	0:29:44.724000	0:19:39.222000	0:18:29.384000	0:26:24.173000	0:10:54.188000	0:12:42.907000	0:08:35.357000	0:06:13.543000	0:10:09.930000	0:14:55.038000	0:43:23.211000	0:18:18.091000	0:50:11.024000	0:26:38.173000	0:35:44.588000	0:19:17.644000	0:46:35.556000	0:47:30.876000	0:46:50.381000	0:36:33.950000	0:05:34.554000	0:43:35.496000	0:27:49.504000	0:22:41.052000	0:34:11.974000	0:45:37.252000	0:28:51.062000	0:49:11.566000	0:45:31.859000	0:48:04.112000	0:47:54.769000	0:45:42.703000	0:48:09.135000	0:43:47.728000	0:36:33.386000	0:35:31.113000	0:35:43.936000	0:41:33.216000	0:47:33.038000	0:47:54.019000	0:47:49.810000	0:40:48.230000	0:36:34.397000	0:44:39.873000	0:45:56.785000	0:47:15.187000	0:45:03.884000	0:45:46.430000
Postcode sector 7	0:22:59.756000	0:29:00.794000	0:18:55.292000	0:17:45.454000	0:25:40.243000	0:10:10.258000	0:11:58.977000	0:07:43.008000	0:05:26.181000	0:09:26	0:14:11.108000	0:42:39.281000	0:17:34.161000	0:49:27.093000	0:25:54.243000	0:35:00.658000	0:18:33.714000	0:45:51.626000	0:46:46.946000	0:46:06.451000	0:35:50.019000	0:04:53.865000	0:42:51.566000	0:27:05.574000	0:21:57.122000	0:33:28.044000	0:44:53.322000	0:28:07.132000	0:48:27.636000	0:44:47.929000	0:47:20.182000	0:47:10.839000	0:44:58.773000	0:47:25.205000	0:43:03.798000	0:35:49.456000	0:34:47.183000	0:35:00.006000	0:40:49.286000	0:46:49.108000	0:47:10.089000	0:47:05.880000	0:40:04.300000	0:35:50.467000	0:43:55.943000	0:45:12.855000	0:46:31.257000	0:44:19.954000	0:45:02.500000
Postcode sector 8	0:23:40.334000	0:29:41.371000	0:19:35.869000	0:18:26.031000	0:26:20.821000	0:10:13.728000	0:12:02.447000	0:06:15.216000	0:07:58.068000	0:10:06.578000	0:14:51.686000	0:43:19.859000	0:18:14.738000	0:49:30.564000	0:25:57.713000	0:35:04.128000	0:18:37.185000	0:45:55.096000	0:47:27.524000	0:46:47.029000	0:36:30.597000	0:07:25.752000	0:43:32.144000	0:27:46.151000	0:22:37.700000	0:34:08.621000	0:45:33.899000	0:28:47.710000	0:49:08.214000	0:45:28.506000	0:48:00.760000	0:47:51.416000	0:45:39.351000	0:48:05.783000	0:43:44.376000	0:36:30.034000	0:35:27.761000	0:35:40.584000	0:41:29.864000	0:47:29.686000	0:47:50.667000	0:47:46.458000	0:40:07.771000	0:35:53.938000	0:43:59.413000	0:45:16.325000	0:46:34.727000	0:44:23.424000	0:45:05.971000
Postcode sector 3	0:24:05.111000	0:30:06.148000	0:20:00.646000	0:18:50.808000	0:26:45.598000	0:11:15.612000	0:13:04.331000	0:08:56.781000	0:06:33.326000	0:10:31.354000	0:15:16.463000	0:43:44.636000	0:18:39.515000	0:50:32.448000	0:26:59.597000	0:36:06.012000	0:19:39.069000	0:46:56.980000	0:47:52.301000	0:47:11.806000	0:36:55.374000	0:06:01.011000	0:43:56.920000	0:28:10.928000	0:23:02.477000	0:34:33.398000	0:45:58.676000	0:29:12.487000	0:49:32.991000	0:45:53.283000	0:48:25.537000	0:48:16.193000	0:46:04.128000	0:48:30.560000	0:44:09.153000	0:36:54.811000	0:35:52.538000	0:36:05.361000	0:41:54.641000	0:47:54.463000	0:48:15.444000	0:48:11.235000	0:41:09.655000	0:36:55.822000	0:45:01.297000	0:46:18.209000	0:47:36.612000	0:45:25.308000	0:46:07.855000
Postcode sector 17	0:21:35.359000	0:27:36.396000	0:17:30.894000	0:16:21.056000	0:24:15.846000	0:12:24.989000	0:14:13.708000	0:08:26.457000	0:14:45.659000	0:06:38.210000	0:11:26.516000	0:41:14.884000	0:14:49.568000	0:51:41.825000	0:28:08.974000	0:37:15.389000	0:20:48.446000	0:48:06.357000	0:45:22.549000	0:44:42.054000	0:34:25.622000	0:14:16.486000	0:41:27.168000	0:25:41.176000	0:20:32.725000	0:32:03.646000	0:43:28.924000	0:26:42.735000	0:47:03.239000	0:43:23.531000	0:45:55.785000	0:45:46.441000	0:43:34.376000	0:46:00.808000	0:41:39.401000	0:34:25.059000	0:33:22.786000	0:33:35.609000	0:39:24.889000	0:45:24.711000	0:45:45.692000	0:45:41.483000	0:42:19.032000	0:38:05.199000	0:46:10.674000	0:47:27.586000	0:48:45.988000	0:46:34.685000	0:47:17.232000
Postcode sector 18	0:23:57.313000	0:29:58.350000	0:19:52.848000	0:18:43.010000	0:26:37.799000	0:10:20.133000	0:12:08.853000	0:06:21.621000	0:09:24.738000	0:10:23.556000	0:15:08.665000	0:43:36.837000	0:18:31.717000	0:49:36.969000	0:26:04.119000	0:35:10.534000	0:18:43.590000	0:46:01.502000	0:47:44.503000	0:47:04.007000	0:36:47.576000	0:08:52.423000	0:43:49.122000	0:28:03.130000	0:22:54.679000	0:34:25.600000	0:45:50.878000	0:29:04.689000	0:49:25.193000	0:45:45.485000	0:48:17.739000	0:48:08.395000	0:45:56.330000	0:48:22.762000	0:44:01.355000	0:36:47.013000	0:35:44.739000	0:35:57.563000	0:41:46.843000	0:47:46.664000	0:48:07.646000	0:48:03.437000	0:40:14.176000	0:36:00.343000	0:44:05.818000	0:45:22.731000	0:46:41.133000	0:44:29.830000	0:45:12.376000
Postcode sector 19	0:24:12.362000	0:30:13.399000	0:20:07.897000	0:18:58.059000	0:26:52.848000	0:10:02.942000	0:11:51.661000	0:06:04.429000	0:07:38.704000	0:10:38.605000	0:15:23.714000	0:43:51.886000	0:18:46.766000	0:49:19.778000	0:25:46.927000	0:34:53.342000	0:18:26.398000	0:45:44.310000	0:47:59.552000	0:47:19.057000	0:37:02.625000	0:07:06.388000	0:44:04.171000	0:28:18.179000	0:23:09.728000	0:34:40.649000	0:46:05.927000	0:29:19.738000	0:49:40.242000	0:46:00.534000	0:48:32.788000	0:48:23.444000	0:46:11.379000	0:48:37.811000	0:44:16.404000	0:37:02.062000	0:35:59.788000	0:36:12.612000	0:42:01.892000	0:48:01.713000	0:48:22.695000	0:48:18.486000	0:39:56.984000	0:35:43.151000	0:43:48.627000	0:45:05.539000	0:46:23.941000	0:44:12.638000	0:44:55.185000
Postcode sector 1	0:25:39.235000	0:31:40.273000	0:21:34.771000	0:20:24.933000	0:28:19.722000	0:10:03.677000	0:11:52.396000	0:08:23.249000	0:05:18.379000	0:12:05.479000	0:16:50.587000	0:45:18.760000	0:20:13.640000	0:49:20.513000	0:25:47.662000	0:34:54.077000	0:18:27.134000	0:45:45.045000	0:49:26.425000	0:48:45.930000	0:38:29.498000	0:04:46.063000	0:45:31.045000	0:29:45.053000	0:24:36.601000	0:36:07.523000	0:47:32.801000	0:30:46.611000	0:51:07.115000	0:47:27.408000	0:49:59.661000	0:49:50.318000	0:47:38.252000	0:50:04.684000	0:45:43.277000	0:38:28.935000	0:37:26.662000	0:37:39.485000	0:43:28.765000	0:49:28.587000	0:49:49.568000	0:49:45.359000	0:39:57.720000	0:35:43.887000	0:43:49.362000	0:45:06.274000	0:46:24.677000	0:44:13.373000	0:44:55.920000
Postcode sector 2	0:28:25.579000	0:34:26.617000	0:24:21.115000	0:23:11.277000	0:31:06.066000	0:14:16.671000	0:16:05.390000	0:12:36.243000	0:02:20.660000	0:14:51.823000	0:19:36.932000	0:48:05.104000	0:22:59.984000	0:53:33.507000	0:30:00.656000	0:39:07.071000	0:22:40.128000	0:49:58.039000	0:52:12.770000	0:51:32.274000	0:41:15.843000	0:06:01.662000	0:48:17.389000	0:32:31.397000	0:27:22.945000	0:38:53.867000	0:50:19.145000	0:33:32.956000	0:53:53.460000	0:50:13.752000	0:52:46.006000	0:52:36.662000	0:50:24.596000	0:52:51.028000	0:48:29.621000	0:41:15.279000	0:40:13.006000	0:40:25.830000	0:46:15.110000	0:52:14.931000	0:52:35.913000	0:52:31.703000	0:44:10.714000	0:39:56.881000	0:48:02.356000	0:49:19.268000	0:50:37.671000	0:48:26.367000	0:49:08.914000
Postcode sector 6	0:25:59.354000	0:32:00.392000	0:21:54.890000	0:20:45.052000	0:28:39.841000	0:10:23.796000	0:12:12.515000	0:08:43.369000	0:03:30.230000	0:12:25.598000	0:17:10.706000	0:45:38.879000	0:20:33.759000	0:49:40.632000	0:26:07.781000	0:35:14.196000	0:18:47.253000	0:46:05.164000	0:49:46.544000	0:49:06.049000	0:38:49.618000	0:01:27.714000	0:45:51.164000	0:30:05.172000	0:24:56.720000	0:36:27.642000	0:47:52.920000	0:31:06.730000	0:51:27.234000	0:47:47.527000	0:50:19.780000	0:50:10.437000	0:47:58.371000	0:50:24.803000	0:46:03.396000	0:38:49.054000	0:37:46.781000	0:37:59.604000	0:43:48.884000	0:49:48.706000	0:50:09.687000	0:50:05.478000	0:40:17.839000	0:36:04.006000	0:44:09.481000	0:45:26.393000	0:46:44.796000	0:44:33.492000	0:45:16.039000
Postcode sector 4	0:29:30.916000	0:35:31.953000	0:25:26.451000	0:24:16.613000	0:32:11.403000	0:13:48.549000	0:15:37.268000	0:12:08.121000	0:01:56.588000	0:15:57.160000	0:20:42.268000	0:49:10.441000	0:24:05.320000	0:53:05.385000	0:29:32.534000	0:38:38.949000	0:22:12.006000	0:49:29.917000	0:53:18.106000	0:52:37.611000	0:42:21.179000	0:05:33.540000	0:49:22.726000	0:33:36.733000	0:28:28.282000	0:39:59.203000	0:51:24.481000	0:34:38.292000	0:54:58.796000	0:51:19.088000	0:53:51.342000	0:53:41.998000	0:51:29.933000	0:53:56.365000	0:49:34.958000	0:42:20.616000	0:41:18.343000	0:41:31.166000	0:47:20.446000	0:53:20.268000	0:53:41.249000	0:53:37.040000	0:43:42.591000	0:39:28.759000	0:47:34.234000	0:48:51.146000	0:50:09.548000	0:47:58.245000	0:48:40.792000
Postcode sector 9	0:25:43.912000	0:31:44.949000	0:21:39.447000	0:20:29.609000	0:28:24.399000	0:12:54.413000	0:14:43.132000	0:10:35.582000	0:03:23.629000	0:12:10.156000	0:16:55.264000	0:45:23.437000	0:20:18.316000	0:52:11.249000	0:28:38.398000	0:37:44.813000	0:21:17.870000	0:48:35.781000	0:49:31.102000	0:48:50.607000	0:38:34.175000	0:04:22.790000	0:45:35.721000	0:29:49.729000	0:24:41.278000	0:36:12.199000	0:47:37.477000	0:30:51.288000	0:51:11.792000	0:47:32.084000	0:50:04.338000	0:49:54.994000	0:47:42.929000	0:50:09.361000	0:45:47.954000	0:38:33.612000	0:37:31.339000	0:37:44.162000	0:43:33.442000	0:49:33.264000	0:49:54.245000	0:49:50.036000	0:42:48.456000	0:38:34.623000	0:46:40.098000	0:47:57.010000	0:49:15.413000	0:47:04.109000	0:47:46.656000
Postcode sector 20	0:27:51.403000	0:33:52.440000	0:23:46.938000	0:22:37.100000	0:30:31.889000	0:15:01.904000	0:16:50.623000	0:12:43.073000	0:03:35.841000	0:14:17.646000	0:19:02.755000	0:47:30.927000	0:22:25.807000	0:54:18.740000	0:30:45.889000	0:39:52.304000	0:23:25.360000	0:50:43.272000	0:51:38.593000	0:50:58.097000	0:40:41.666000	0:06:42.596000	0:47:43.212000	0:31:57.220000	0:26:48.769000	0:38:19.690000	0:49:44.968000	0:32:58.779000	0:53:19.283000	0:49:39.575000	0:52:11.829000	0:52:02.485000	0:49:50.419000	0:52:16.852000	0:47:55.445000	0:40:41.103000	0:39:38.829000	0:39:51.653000	0:45:40.933000	0:51:40.754000	0:52:01.736000	0:51:57.527000	0:44:55.946000	0:40:42.114000	0:48:47.589000	0:50:04.501000	0:51:22.903000	0:49:11.600000	0:49:54.147000
Postcode sector 33	0:25:29.307000	0:31:30.344000	0:21:24.842000	0:20:15.004000	0:28:09.794000	0:12:39.808000	0:14:28.527000	0:10:20.977000	0:04:49.211000	0:11:55.551000	0:16:40.659000	0:45:08.832000	0:20:03.711000	0:51:56.644000	0:28:23.793000	0:37:30.208000	0:21:03.265000	0:48:21.176000	0:49:16.497000	0:48:36.002000	0:38:19.570000	0:06:27.750000	0:45:21.116000	0:29:35.124000	0:24:26.673000	0:35:57.594000	0:47:22.872000	0:30:36.683000	0:50:57.187000	0:47:17.479000	0:49:49.733000	0:49:40.389000	0:47:28.324000	0:49:54.756000	0:45:33.349000	0:38:19.007000	0:37:16.734000	0:37:29.557000	0:43:18.837000	0:49:18.659000	0:49:39.640000	0:49:35.431000	0:42:33.851000	0:38:20.018000	0:46:25.493000	0:47:42.405000	0:49:00.808000	0:46:49.504000	0:47:32.051000
Postcode sector 21	0:25:39.509000	0:31:40.547000	0:21:35.045000	0:20:25.207000	0:28:19.996000	0:12:50.011000	0:14:38.730000	0:10:31.180000	0:04:57.376000	0:12:05.753000	0:16:50.862000	0:45:19.034000	0:20:13.914000	0:52:06.847000	0:28:33.996000	0:37:40.411000	0:21:13.467000	0:48:31.379000	0:49:26.700000	0:48:46.204000	0:38:29.773000	0:04:18.388000	0:45:31.319000	0:29:45.327000	0:24:36.876000	0:36:07.797000	0:47:33.075000	0:30:46.886000	0:51:07.390000	0:47:27.682000	0:49:59.936000	0:49:50.592000	0:47:38.526000	0:50:04.959000	0:45:43.552000	0:38:29.210000	0:37:26.936000	0:37:39.760000	0:43:29.040000	0:49:28.861000	0:49:49.843000	0:49:45.634000	0:42:44.053000	0:38:30.220000	0:46:35.696000	0:47:52.608000	0:49:11.010000	0:46:59.707000	0:47:42.254000
Postcode sector 60	0:21:23.236000	0:27:24.274000	0:17:18.772000	0:16:08.934000	0:24:03.723000	0:05:52.427000	0:07:41.146000	0:04:07.251000	0:07:41.066000	0:07:49.480000	0:12:34.589000	0:41:02.761000	0:15:57.641000	0:45:09.263000	0:21:36.412000	0:30:42.827000	0:14:15.884000	0:41:33.795000	0:45:10.427000	0:44:29.931000	0:34:13.500000	0:07:11.893000	0:41:15.046000	0:25:29.054000	0:20:20.602000	0:31:51.524000	0:43:16.802000	0:26:30.613000	0:46:51.117000	0:43:11.409000	0:45:43.663000	0:45:34.319000	0:43:22.253000	0:45:48.685000	0:41:27.278000	0:34:12.936000	0:33:10.663000	0:33:23.487000	0:39:12.767000	0:45:12.588000	0:45:33.569000	0:45:29.360000	0:35:46.470000	0:31:32.637000	0:39:38.112000	0:40:55.024000	0:42:13.427000	0:40:02.123000	0:40:44.670000
Postcode sector 22	0:24:44.658000	0:30:45.695000	0:20:40.193000	0:19:30.355000	0:27:25.144000	0:09:06.316000	0:10:23.192000	0:05:02.716000	0:11:27.048000	0:11:10.901000	0:15:56.010000	0:44:24.182000	0:19:19.062000	0:47:51.309000	0:24:18.458000	0:33:24.873000	0:16:57.930000	0:44:15.841000	0:48:31.848000	0:47:51.352000	0:37:34.921000	0:10:57.875000	0:44:36.467000	0:28:50.475000	0:23:42.024000	0:35:12.945000	0:46:38.223000	0:29:52.034000	0:50:12.538000	0:46:32.830000	0:49:05.084000	0:48:55.740000	0:46:43.675000	0:49:10.107000	0:44:48.700000	0:37:34.358000	0:36:32.084000	0:36:44.908000	0:42:34.188000	0:48:34.009000	0:48:54.991000	0:48:50.782000	0:38:28.516000	0:34:14.683000	0:42:20.158000	0:43:37.070000	0:44:55.473000	0:42:44.169000	0:43:26.716000
Postcode sector 23	0:20:26.297000	0:26:27.334000	0:16:21.832000	0:15:11.994000	0:23:06.784000	0:06:36.840000	0:08:25.559000	0:02:38.328000	0:08:57.510000	0:06:52.541000	0:11:37.649000	0:40:05.822000	0:15:00.701000	0:45:53.676000	0:22:20.825000	0:31:27.240000	0:15:00.297000	0:42:18.208000	0:44:13.487000	0:43:32.992000	0:33:16.560000	0:08:28.337000	0:40:18.107000	0:24:32.114000	0:19:23.663000	0:30:54.584000	0:42:19.862000	0:25:33.673000	0:45:54.177000	0:42:14.469000	0:44:46.723000	0:44:37.379000	0:42:25.314000	0:44:51.746000	0:40:30.339000	0:33:15.997000	0:32:13.724000	0:32:26.547000	0:38:15.827000	0:44:15.649000	0:44:36.630000	0:44:32.421000	0:36:30.883000	0:32:17.050000	0:40:22.525000	0:41:39.437000	0:42:57.840000	0:40:46.536000	0:41:29.083000
Postcode sector 24	0:20:40.519000	0:26:41.556000	0:16:36.054000	0:15:26.216000	0:23:21.005000	0:07:32.419000	0:09:21.138000	0:04:03.783000	0:09:52.533000	0:07:06.762000	0:11:51.871000	0:40:20.043000	0:15:14.923000	0:46:49.255000	0:23:16.404000	0:32:22.819000	0:15:55.875000	0:43:13.787000	0:44:27.709000	0:43:47.213000	0:33:30.782000	0:09:20.217000	0:40:32.328000	0:24:46.336000	0:19:37.885000	0:31:08.806000	0:42:34.084000	0:25:47.895000	0:46:08.399000	0:42:28.691000	0:45:00.945000	0:44:51.601000	0:42:39.536000	0:45:05.968000	0:40:44.561000	0:33:30.219000	0:32:27.945000	0:32:40.769000	0:38:30.049000	0:44:29.870000	0:44:50.852000	0:44:46.643000	0:37:26.461000	0:33:12.628000	0:41:18.104000	0:42:35.016000	0:43:53.418000	0:41:42.115000	0:42:24.662000
Postcode sector 202	0:30:20.246000	0:24:18.858000	0:26:15.781000	0:25:05.943000	0:33:00.732000	0:15:55.288000	0:10:07.293000	0:17:04.925000	0:21:16.318000	0:16:43.951000	0:21:29.059000	0:36:21.268000	0:24:52.111000	0:42:34.211000	0:19:25.283000	0:26:32.172000	0:12:04.754000	0:39:22.666000	0:54:07.436000	0:53:26.940000	0:43:10.509000	0:20:47.145000	0:36:29.278000	0:34:26.063000	0:24:27.696000	0:40:48.533000	0:52:13.811000	0:22:35.745000	0:55:48.126000	0:52:08.418000	0:54:40.672000	0:54:31.328000	0:52:19.262000	0:54:45.695000	0:50:24.288000	0:43:09.946000	0:42:07.672000	0:42:20.496000	0:48:09.776000	0:54:09.597000	0:54:30.579000	0:54:26.370000	0:33:35.340000	0:29:21.507000	0:37:03.060000	0:38:43.895000	0:40:02.297000	0:37:50.993000	0:38:33.540000
Postcode sector 34	0:27:27.442000	0:33:28.479000	0:23:22.977000	0:22:13.139000	0:30:07.929000	0:09:41.196000	0:04:58.841000	0:07:45.500000	0:14:31.399000	0:13:53.686000	0:18:38.794000	0:44:53.809000	0:22:01.846000	0:47:46.634000	0:24:13.783000	0:33:20.198000	0:16:53.255000	0:44:11.166000	0:51:14.632000	0:50:34.137000	0:40:17.705000	0:14:02.227000	0:45:01.818000	0:31:33.259000	0:26:24.808000	0:37:55.729000	0:49:21.007000	0:31:08.285000	0:52:55.322000	0:49:15.614000	0:51:47.868000	0:51:38.524000	0:49:26.459000	0:51:52.891000	0:47:31.484000	0:40:17.142000	0:39:14.869000	0:39:27.692000	0:45:16.972000	0:51:16.794000	0:51:37.775000	0:51:33.566000	0:38:23.841000	0:34:10.008000	0:42:15.483000	0:43:32.395000	0:44:50.798000	0:42:39.494000	0:43:22.041000
Postcode sector 61	0:29:43.246000	0:25:01.235000	0:25:38.781000	0:24:28.943000	0:32:23.733000	0:14:58.707000	0:08:09.177000	0:15:24.024000	0:19:48.910000	0:16:06.951000	0:20:52.060000	0:37:03.645000	0:24:15.112000	0:44:10.351000	0:24:16.054000	0:28:08.312000	0:16:55.525000	0:41:02.231000	0:53:30.436000	0:52:49.941000	0:42:33.509000	0:19:19.737000	0:37:11.655000	0:33:49.063000	0:25:10.073000	0:40:11.533000	0:51:36.811000	0:23:18.122000	0:55:11.126000	0:51:31.418000	0:54:03.672000	0:53:54.328000	0:51:42.263000	0:54:08.695000	0:49:47.288000	0:42:32.946000	0:41:30.673000	0:41:43.496000	0:47:32.776000	0:53:32.598000	0:53:53.579000	0:53:49.370000	0:38:26.111000	0:34:12.278000	0:38:39.200000	0:40:23.460000	0:41:41.862000	0:39:30.559000	0:40:37.675000
Postcode sector 62	0:27:17.196000	0:32:35.807000	0:23:12.731000	0:22:02.893000	0:29:57.682000	0:08:44.823000	0:02:01.631000	0:10:01.210000	0:13:35.026000	0:13:43.439000	0:18:28.548000	0:44:26.293000	0:21:51.600000	0:44:22.360000	0:20:49.510000	0:29:55.925000	0:13:28.981000	0:40:46.893000	0:51:04.386000	0:50:23.891000	0:40:07.459000	0:13:05.853000	0:44:46.227000	0:31:23.013000	0:26:14.562000	0:37:45.483000	0:49:10.761000	0:30:52.694000	0:52:45.076000	0:49:05.368000	0:51:37.622000	0:51:28.278000	0:49:16.213000	0:51:42.645000	0:47:21.238000	0:40:06.896000	0:39:04.623000	0:39:17.446000	0:45:06.726000	0:51:06.548000	0:51:27.529000	0:51:23.320000	0:34:59.567000	0:30:45.734000	0:38:51.209000	0:40:08.122000	0:41:26.524000	0:39:15.221000	0:39:57.767000
Postcode sector 63	0:24:15.234000	0:30:16.271000	0:20:10.769000	0:19:00.931000	0:26:55.721000	0:05:11.266000	0:04:09.764000	0:06:59.248000	0:10:33.064000	0:10:41.478000	0:15:26.586000	0:41:50.197000	0:18:49.638000	0:41:46.265000	0:18:13.414000	0:27:19.829000	0:10:52.885000	0:38:10.797000	0:48:02.424000	0:47:21.929000	0:37:05.497000	0:10:03.891000	0:44:07.043000	0:28:21.051000	0:23:12.600000	0:34:43.521000	0:46:08.799000	0:29:22.610000	0:49:43.114000	0:46:03.406000	0:48:35.660000	0:48:26.316000	0:46:14.251000	0:48:40.683000	0:44:19.276000	0:37:04.934000	0:36:02.661000	0:36:15.484000	0:42:04.764000	0:48:04.586000	0:48:25.567000	0:48:21.358000	0:32:23.471000	0:28:09.638000	0:36:15.114000	0:37:32.026000	0:38:50.428000	0:36:39.125000	0:37:21.672000
Postcode sector 64	0:33:58.785000	0:27:57.397000	0:29:54.320000	0:28:44.482000	0:36:39.272000	0:16:48.442000	0:11:00.447000	0:18:35.656000	0:22:09.472000	0:20:22.490000	0:25:07.599000	0:39:59.807000	0:28:30.651000	0:42:29.367000	0:20:18.437000	0:26:27.329000	0:12:57.908000	0:39:21.247000	0:57:45.975000	0:57:05.480000	0:46:49.048000	0:21:40.299000	0:40:07.817000	0:38:04.602000	0:28:06.235000	0:44:27.072000	0:55:52.350000	0:26:14.284000	0:59:26.665000	0:55:46.957000	0:58:19.211000	0:58:09.867000	0:55:57.802000	0:58:24.234000	0:54:02.827000	0:46:48.485000	0:45:46.212000	0:45:59.035000	0:51:48.315000	0:57:48.137000	0:58:09.118000	0:58:04.909000	0:34:28.494000	0:30:14.661000	0:36:58.216000	0:38:42.476000	0:40:00.878000	0:37:49.575000	0:38:56.691000
Postcode sector 65	0:27:48.209000	0:32:39.967000	0:23:43.744000	0:22:33.906000	0:30:28.696000	0:08:45.009000	0:03:25.095000	0:10:32.223000	0:14:06.039000	0:14:14.453000	0:18:59.561000	0:41:10.412000	0:22:22.613000	0:41:06.479000	0:17:33.629000	0:26:40.044000	0:10:13.100000	0:37:31.012000	0:51:35.399000	0:50:54.904000	0:40:38.472000	0:13:36.866000	0:44:50.386000	0:31:54.026000	0:26:45.575000	0:38:16.496000	0:49:41.774000	0:30:56.853000	0:53:16.089000	0:49:36.381000	0:52:08.635000	0:51:59.291000	0:49:47.226000	0:52:13.658000	0:47:52.251000	0:40:37.909000	0:39:35.636000	0:39:48.459000	0:45:37.739000	0:51:37.561000	0:51:58.542000	0:51:54.333000	0:31:43.686000	0:27:29.853000	0:35:35.329000	0:36:52.241000	0:38:10.643000	0:35:59.340000	0:36:41.886000
Postcode sector 25	0:27:59.767000	0:32:22.816000	0:23:55.302000	0:22:45.464000	0:30:40.254000	0:08:33.271000	0:05:56.235000	0:10:43.781000	0:14:17.597000	0:14:26.011000	0:19:11.119000	0:41:11.815000	0:22:34.171000	0:41:07.882000	0:17:35.032000	0:26:41.447000	0:10:14.503000	0:37:32.415000	0:51:46.957000	0:51:06.462000	0:40:50.030000	0:13:48.424000	0:44:33.236000	0:32:05.584000	0:26:57.133000	0:38:28.055000	0:49:53.332000	0:30:39.703000	0:53:27.647000	0:49:47.940000	0:52:20.193000	0:52:10.849000	0:49:58.784000	0:52:25.216000	0:48:03.809000	0:40:49.467000	0:39:47.194000	0:40:00.017000	0:45:49.297000	0:51:49.119000	0:52:10.100000	0:52:05.891000	0:31:45.089000	0:27:31.256000	0:35:36.732000	0:36:53.644000	0:38:12.046000	0:36:00.743000	0:36:43.289000
Postcode sector 102	0:24:50.587000	0:30:51.624000	0:20:46.122000	0:19:36.284000	0:27:31.073000	0:04:52.184000	0:08:21.434000	0:07:34.601000	0:11:08.417000	0:11:16.830000	0:16:01.939000	0:44:30.111000	0:19:24.991000	0:45:49.551000	0:22:16.700000	0:31:23.115000	0:14:56.171000	0:42:14.083000	0:48:37.777000	0:47:57.281000	0:37:40.850000	0:10:39.244000	0:44:42.396000	0:28:56.404000	0:23:47.953000	0:35:18.874000	0:46:44.152000	0:29:57.963000	0:50:18.467000	0:46:38.759000	0:49:11.013000	0:49:01.669000	0:46:49.603000	0:49:16.036000	0:44:54.629000	0:37:40.287000	0:36:38.013000	0:36:50.837000	0:42:40.117000	0:48:39.938000	0:49:00.920000	0:48:56.711000	0:36:26.757000	0:32:12.925000	0:40:18.400000	0:41:35.312000	0:42:53.714000	0:40:42.411000	0:41:24.958000
Postcode sector 35	0:25:07.007000	0:31:08.044000	0:21:02.542000	0:19:52.704000	0:27:47.494000	0:01:15.147000	0:08:44.280000	0:07:51.021000	0:11:24.837000	0:11:33.251000	0:16:18.359000	0:44:46.532000	0:19:41.411000	0:46:20.781000	0:22:47.930000	0:31:54.345000	0:15:27.401000	0:42:45.313000	0:48:54.197000	0:48:13.702000	0:37:57.270000	0:10:55.664000	0:44:58.817000	0:29:12.824000	0:24:04.373000	0:35:35.294000	0:47:00.572000	0:30:14.383000	0:50:34.887000	0:46:55.179000	0:49:27.433000	0:49:18.089000	0:47:06.024000	0:49:32.456000	0:45:11.049000	0:37:56.707000	0:36:54.434000	0:37:07.257000	0:42:56.537000	0:48:56.359000	0:49:17.340000	0:49:13.131000	0:36:57.987000	0:32:44.155000	0:40:49.630000	0:42:06.542000	0:43:24.944000	0:41:13.641000	0:41:56.188000
Postcode sector 36	0:22:26.196000	0:28:27.233000	0:18:21.731000	0:17:11.893000	0:25:06.683000	0:03:51.375000	0:05:57.043000	0:05:10.210000	0:08:44.026000	0:08:52.440000	0:13:37.548000	0:42:05.721000	0:17:00.600000	0:43:25.160000	0:19:52.309000	0:28:58.724000	0:12:31.781000	0:39:49.692000	0:46:13.386000	0:45:32.891000	0:35:16.459000	0:08:14.853000	0:42:18.005000	0:26:32.013000	0:21:23.562000	0:32:54.483000	0:44:19.761000	0:27:33.572000	0:47:54.076000	0:44:14.368000	0:46:46.622000	0:46:37.278000	0:44:25.213000	0:46:51.645000	0:42:30.238000	0:35:15.896000	0:34:13.623000	0:34:26.446000	0:40:15.726000	0:46:15.548000	0:46:36.529000	0:46:32.320000	0:34:02.367000	0:29:48.534000	0:37:54.009000	0:39:10.921000	0:40:29.324000	0:38:18.020000	0:39:00.567000
Postcode sector 37	0:27:23.881000	0:33:24.919000	0:23:19.417000	0:22:09.579000	0:30:04.368000	0:05:45.050000	0:08:29.503000	0:10:07.896000	0:13:41.711000	0:13:50.125000	0:18:35.234000	0:46:09.936000	0:21:58.286000	0:46:06.004000	0:22:33.153000	0:31:39.568000	0:15:12.625000	0:42:30.536000	0:51:11.072000	0:50:30.576000	0:40:14.145000	0:13:12.539000	0:47:15.691000	0:31:29.699000	0:26:21.247000	0:37:52.169000	0:49:17.447000	0:32:31.258000	0:52:51.762000	0:49:12.054000	0:51:44.308000	0:51:34.964000	0:49:22.898000	0:51:49.330000	0:47:27.923000	0:40:13.581000	0:39:11.308000	0:39:24.132000	0:45:13.412000	0:51:13.233000	0:51:34.215000	0:51:30.005000	0:36:43.210000	0:32:29.378000	0:40:34.853000	0:41:51.765000	0:43:10.167000	0:40:58.864000	0:41:41.411000
Postcode sector 38	0:28:08.471000	0:34:09.509000	0:24:04.007000	0:22:54.169000	0:30:48.958000	0:03:16.241000	0:10:27.267000	0:10:52.486000	0:14:26.301000	0:14:34.715000	0:19:19.823000	0:45:20.861000	0:22:42.876000	0:45:16.929000	0:21:44.078000	0:30:50.493000	0:14:23.549000	0:41:41.461000	0:51:55.661000	0:51:15.166000	0:40:58.735000	0:13:57.128000	0:48:00.281000	0:32:14.289000	0:27:05.837000	0:38:36.759000	0:50:02.037000	0:33:15.847000	0:53:36.351000	0:49:56.644000	0:52:28.897000	0:52:19.554000	0:50:07.488000	0:52:33.920000	0:48:12.513000	0:40:58.171000	0:39:55.898000	0:40:08.721000	0:45:58.001000	0:51:57.823000	0:52:18.804000	0:52:14.595000	0:35:54.135000	0:31:40.302000	0:39:45.778000	0:41:02.690000	0:42:21.092000	0:40:09.789000	0:40:52.335000
Postcode sector 203	0:30:19.107000	0:36:20.145000	0:26:14.643000	0:25:04.805000	0:32:59.594000	0:06:22.822000	0:09:45.446000	0:13:03.122000	0:16:36.937000	0:16:45.351000	0:21:30.459000	0:44:05.825000	0:24:53.512000	0:44:01.893000	0:20:29.042000	0:29:35.457000	0:13:08.513000	0:40:26.425000	0:54:06.297000	0:53:25.802000	0:43:09.371000	0:16:07.764000	0:49:39.800000	0:34:24.925000	0:29:16.473000	0:40:47.395000	0:52:12.673000	0:35:26.483000	0:55:46.987000	0:52:07.280000	0:54:39.533000	0:54:30.190000	0:52:18.124000	0:54:44.556000	0:50:23.149000	0:43:08.807000	0:42:06.534000	0:42:19.357000	0:48:08.637000	0:54:08.459000	0:54:29.440000	0:54:25.231000	0:34:39.099000	0:30:25.266000	0:38:30.742000	0:39:47.654000	0:41:06.056000	0:38:54.753000	0:39:37.300000
Postcode sector 103	0:26:19.823000	0:32:20.860000	0:22:15.358000	0:21:05.520000	0:29:00.309000	0:05:49.945000	0:10:09.530000	0:09:03.837000	0:12:37.653000	0:12:46.066000	0:17:31.175000	0:45:59.347000	0:20:54.227000	0:47:37.647000	0:24:04.796000	0:33:11.211000	0:16:44.267000	0:44:02.179000	0:50:07.013000	0:49:26.517000	0:39:10.086000	0:12:08.480000	0:46:11.632000	0:30:25.640000	0:25:17.189000	0:36:48.110000	0:48:13.388000	0:31:27.199000	0:51:47.703000	0:48:07.995000	0:50:40.249000	0:50:30.905000	0:48:18.839000	0:50:45.272000	0:46:23.865000	0:39:09.523000	0:38:07.249000	0:38:20.073000	0:44:09.353000	0:50:09.174000	0:50:30.156000	0:50:25.947000	0:38:14.853000	0:34:01.020000	0:42:06.496000	0:43:23.408000	0:44:41.810000	0:42:30.507000	0:43:13.054000
Postcode sector 204	0:32:20.602000	0:38:21.640000	0:28:16.138000	0:27:06.300000	0:35:01.089000	0:11:50.725000	0:16:10.309000	0:15:04.617000	0:18:38.432000	0:18:46.846000	0:23:31.954000	0:52:00.127000	0:26:55.007000	0:53:38.426000	0:30:05.576000	0:39:11.991000	0:22:45.047000	0:50:02.959000	0:56:07.792000	0:55:27.297000	0:45:10.866000	0:18:09.259000	0:52:12.412000	0:36:26.420000	0:31:17.968000	0:42:48.890000	0:54:14.168000	0:37:27.979000	0:57:48.482000	0:54:08.775000	0:56:41.028000	0:56:31.685000	0:54:19.619000	0:56:46.051000	0:52:24.644000	0:45:10.302000	0:44:08.029000	0:44:20.853000	0:50:10.132000	0:56:09.954000	0:56:30.935000	0:56:26.726000	0:44:15.633000	0:40:01.800000	0:48:07.275000	0:49:24.188000	0:50:42.590000	0:48:31.287000	0:49:13.833000
Postcode sector 104	0:27:00.354000	0:33:01.391000	0:22:55.889000	0:21:46.051000	0:29:40.840000	0:06:29.315000	0:10:50.061000	0:09:44.368000	0:13:18.184000	0:13:26.597000	0:18:11.706000	0:46:39.878000	0:21:34.758000	0:48:18.178000	0:24:45.327000	0:33:51.742000	0:17:24.798000	0:44:42.710000	0:50:47.544000	0:50:07.048000	0:39:50.617000	0:12:49.011000	0:46:52.163000	0:31:06.171000	0:25:57.720000	0:37:28.641000	0:48:53.919000	0:32:07.730000	0:52:28.234000	0:48:48.526000	0:51:20.780000	0:51:11.436000	0:48:59.370000	0:51:25.803000	0:47:04.396000	0:39:50.054000	0:38:47.780000	0:39:00.604000	0:44:49.884000	0:50:49.705000	0:51:10.687000	0:51:06.478000	0:38:55.384000	0:34:41.551000	0:42:47.027000	0:44:03.939000	0:45:22.341000	0:43:11.038000	0:43:53.585000
Postcode sector 105	0:36:38.447000	0:42:39.485000	0:32:33.983000	0:31:24.145000	0:39:18.934000	0:16:07.409000	0:20:28.155000	0:19:22.462000	0:22:56.277000	0:23:04.691000	0:27:49.800000	0:56:17.972000	0:31:12.852000	0:57:56.272000	0:34:23.421000	0:43:29.836000	0:27:02.892000	0:54:20.804000	1:00:25.638000	0:59:45.142000	0:49:28.711000	0:22:27.105000	0:56:30.257000	0:40:44.265000	0:35:35.813000	0:47:06.735000	0:58:32.013000	0:41:45.824000	1:02:06.328000	0:58:26.620000	1:00:58.874000	1:00:49.530000	0:58:37.464000	1:01:03.897000	0:56:42.490000	0:49:28.147000	0:48:25.874000	0:48:38.698000	0:54:27.978000	1:00:27.799000	1:00:48.781000	1:00:44.572000	0:48:33.478000	0:44:19.645000	0:52:25.121000	0:53:42.033000	0:55:00.435000	0:52:49.132000	0:53:31.679000
Postcode sector 26	0:28:55.279000	0:34:56.316000	0:24:50.814000	0:23:40.976000	0:31:35.765000	0:22:33.937000	0:24:22.656000	0:19:05.302000	0:24:54.051000	0:13:26.759000	0:07:34.146000	0:48:34.803000	0:04:13.918000	1:00:48.894000	0:38:17.922000	0:47:00.645000	0:30:57.394000	0:58:15.305000	0:52:42.469000	0:52:01.973000	0:41:45.542000	0:24:21.736000	0:48:47.088000	0:33:01.096000	0:27:52.645000	0:39:23.566000	0:50:48.844000	0:34:02.655000	0:54:23.159000	0:50:43.451000	0:53:15.705000	0:53:06.361000	0:50:54.295000	0:53:20.728000	0:48:59.321000	0:41:44.979000	0:40:42.705000	0:40:55.529000	0:46:44.809000	0:52:44.630000	0:53:05.612000	0:53:01.403000	0:52:27.980000	0:48:14.147000	0:54:37.846000	0:57:36.534000	0:58:54.937000	0:56:43.633000	0:57:26.180000
Postcode sector 39	0:28:37.033000	0:34:38.071000	0:24:32.569000	0:23:22.731000	0:31:17.520000	0:22:15.692000	0:24:04.411000	0:18:47.057000	0:24:35.806000	0:13:08.514000	0:06:20.284000	0:48:16.558000	0:02:12.463000	1:00:30.649000	0:37:59.677000	0:46:42.399000	0:30:39.149000	0:57:57.060000	0:52:24.223000	0:51:43.728000	0:41:27.297000	0:24:03.490000	0:48:28.843000	0:32:42.851000	0:27:34.399000	0:39:05.321000	0:50:30.599000	0:33:44.409000	0:54:04.913000	0:50:25.206000	0:52:57.459000	0:52:48.116000	0:50:36.050000	0:53:02.482000	0:48:41.075000	0:41:26.733000	0:40:24.460000	0:40:37.283000	0:46:26.563000	0:52:26.385000	0:52:47.366000	0:52:43.157000	0:52:09.735000	0:47:55.902000	0:54:19.601000	0:57:18.289000	0:58:36.691000	0:56:25.388000	0:57:07.935000
Postcode sector 12	0:26:39.194000	0:32:40.232000	0:22:34.730000	0:21:24.892000	0:29:19.681000	0:20:17.853000	0:22:06.572000	0:16:49.218000	0:22:37.967000	0:11:10.675000	0:05:18.062000	0:46:18.719000	0:01:38.490000	0:58:32.810000	0:36:01.838000	0:44:44.560000	0:28:41.310000	0:55:59.221000	0:50:26.385000	0:49:45.889000	0:39:29.458000	0:22:05.652000	0:46:31.004000	0:30:45.012000	0:25:36.560000	0:37:07.482000	0:48:32.760000	0:31:46.571000	0:52:07.074000	0:48:27.367000	0:50:59.620000	0:50:50.277000	0:48:38.211000	0:51:04.643000	0:46:43.236000	0:39:28.894000	0:38:26.621000	0:38:39.445000	0:44:28.724000	0:50:28.546000	0:50:49.527000	0:50:45.318000	0:50:11.896000	0:45:58.063000	0:52:21.762000	0:55:20.450000	0:56:38.852000	0:54:27.549000	0:55:10.096000
Postcode sector 10	0:25:09.387000	0:31:10.424000	0:21:04.922000	0:19:55.084000	0:27:49.873000	0:18:48.045000	0:20:36.764000	0:15:19.410000	0:21:08.159000	0:09:40.867000	0:03:48.254000	0:44:48.911000	0:04:54.394000	0:57:03.002000	0:34:32.031000	0:43:14.753000	0:27:11.502000	0:54:29.414000	0:48:56.577000	0:48:16.081000	0:37:59.650000	0:20:35.844000	0:45:01.196000	0:29:15.204000	0:24:06.753000	0:35:37.674000	0:47:02.952000	0:30:16.763000	0:50:37.267000	0:46:57.559000	0:49:29.813000	0:49:20.469000	0:47:08.404000	0:49:34.836000	0:45:13.429000	0:37:59.087000	0:36:56.813000	0:37:09.637000	0:42:58.917000	0:48:58.738000	0:49:19.720000	0:49:15.511000	0:48:42.088000	0:44:28.255000	0:50:51.954000	0:53:50.643000	0:55:09.045000	0:52:57.741000	0:53:40.288000
Postcode sector 13	0:21:54.249000	0:27:55.286000	0:17:49.784000	0:16:39.946000	0:24:34.736000	0:15:32.908000	0:17:21.627000	0:12:04.272000	0:17:53.022000	0:06:25.730000	0:02:34.061000	0:41:33.774000	0:07:18.598000	0:53:47.864000	0:31:16.893000	0:39:59.615000	0:23:56.364000	0:51:14.276000	0:45:41.439000	0:45:00.944000	0:34:44.512000	0:17:20.706000	0:41:46.058000	0:26:00.066000	0:20:51.615000	0:32:22.536000	0:43:47.814000	0:27:01.625000	0:47:22.129000	0:43:42.421000	0:46:14.675000	0:46:05.331000	0:43:53.266000	0:46:19.698000	0:41:58.291000	0:34:43.949000	0:33:41.676000	0:33:54.499000	0:39:43.779000	0:45:43.601000	0:46:04.582000	0:46:00.373000	0:45:26.950000	0:41:13.117000	0:47:36.816000	0:50:35.505000	0:51:53.907000	0:49:42.604000	0:50:25.151000
Postcode sector 66	0:25:59.459000	0:32:00.497000	0:21:54.994000	0:20:45.156000	0:28:39.946000	0:19:38.118000	0:21:26.837000	0:16:09.482000	0:21:58.232000	0:10:30.940000	0:03:16.763000	0:45:38.984000	0:02:21.644000	0:57:53.074000	0:35:22.103000	0:44:04.825000	0:28:01.574000	0:55:19.486000	0:49:46.649000	0:49:06.154000	0:38:49.722000	0:21:25.916000	0:45:51.269000	0:30:05.276000	0:24:56.825000	0:36:27.747000	0:47:53.024000	0:31:06.835000	0:51:27.339000	0:47:47.632000	0:50:19.885000	0:50:10.541000	0:47:58.476000	0:50:24.908000	0:46:03.501000	0:38:49.159000	0:37:46.886000	0:37:59.709000	0:43:48.989000	0:49:48.811000	0:50:09.792000	0:50:05.583000	0:49:32.160000	0:45:18.327000	0:51:42.026000	0:54:40.715000	0:55:59.117000	0:53:47.814000	0:54:30.361000
Postcode sector 40	0:24:51.826000	0:30:52.864000	0:20:47.362000	0:19:37.524000	0:27:32.313000	0:18:30.485000	0:20:19.204000	0:15:01.850000	0:20:50.599000	0:09:23.307000	0:01:34.300000	0:44:31.351000	0:05:17.554000	0:56:45.442000	0:34:14.470000	0:42:57.192000	0:26:53.942000	0:54:11.853000	0:48:39.016000	0:47:58.521000	0:37:42.090000	0:20:18.283000	0:44:43.636000	0:28:57.644000	0:23:49.192000	0:35:20.114000	0:46:45.392000	0:29:59.202000	0:50:19.706000	0:46:39.999000	0:49:12.252000	0:49:02.909000	0:46:50.843000	0:49:17.275000	0:44:55.868000	0:37:41.526000	0:36:39.253000	0:36:52.076000	0:42:41.356000	0:48:41.178000	0:49:02.159000	0:48:57.950000	0:48:24.527000	0:44:10.695000	0:50:34.394000	0:53:33.082000	0:54:51.484000	0:52:40.181000	0:53:22.728000
Postcode sector 41	0:19:11.979000	0:25:13.017000	0:15:07.515000	0:13:57.677000	0:21:52.466000	0:14:09.687000	0:15:58.406000	0:10:41.052000	0:16:29.801000	0:04:00.064000	0:06:48.519000	0:38:51.504000	0:12:10.602000	0:51:05.595000	0:29:53.672000	0:37:34.923000	0:22:33.144000	0:49:51.055000	0:42:59.170000	0:42:18.674000	0:32:02.243000	0:15:57.486000	0:39:03.789000	0:23:17.797000	0:18:09.346000	0:29:40.267000	0:41:05.545000	0:24:19.356000	0:44:39.860000	0:41:00.152000	0:43:32.406000	0:43:23.062000	0:41:10.996000	0:43:37.429000	0:39:16.022000	0:32:01.680000	0:30:59.406000	0:31:12.230000	0:37:01.510000	0:43:01.331000	0:43:22.313000	0:43:18.104000	0:44:03.730000	0:39:49.897000	0:44:54.547000	0:49:12.284000	0:50:30.687000	0:48:19.383000	0:49:01.930000
Postcode sector 106	0:22:08.247000	0:28:09.284000	0:18:03.782000	0:16:53.944000	0:24:48.734000	0:19:35.894000	0:21:24.613000	0:16:07.259000	0:21:56.008000	0:09:58.542000	0:05:40.105000	0:41:47.772000	0:09:29.837000	0:54:01.862000	0:35:19.879000	0:43:33.401000	0:27:59.351000	0:55:17.262000	0:45:55.437000	0:45:14.942000	0:34:58.510000	0:21:23.693000	0:42:00.056000	0:26:14.064000	0:21:05.613000	0:32:36.534000	0:44:01.812000	0:27:15.623000	0:47:36.127000	0:43:56.419000	0:46:28.673000	0:46:19.329000	0:44:07.264000	0:46:33.696000	0:42:12.289000	0:34:57.947000	0:33:55.674000	0:34:08.497000	0:39:57.777000	0:45:57.599000	0:46:18.580000	0:46:14.371000	0:49:29.937000	0:45:16.104000	0:47:50.814000	0:54:38.491000	0:55:56.894000	0:53:45.590000	0:54:28.137000
Postcode sector 67	0:17:15.029000	0:23:16.066000	0:13:10.564000	0:12:00.726000	0:19:55.515000	0:17:05.027000	0:18:53.746000	0:13:36.392000	0:19:25.141000	0:06:55.404000	0:07:00.762000	0:36:54.553000	0:12:22.846000	0:49:08.644000	0:32:49.012000	0:40:30.262000	0:25:28.483000	0:52:46.395000	0:41:02.219000	0:40:21.724000	0:30:05.292000	0:18:52.825000	0:37:06.838000	0:21:20.846000	0:16:12.395000	0:27:43.316000	0:39:08.594000	0:22:22.405000	0:42:42.909000	0:39:03.201000	0:41:35.455000	0:41:26.111000	0:39:14.046000	0:41:40.478000	0:37:19.071000	0:30:04.729000	0:29:02.455000	0:29:15.279000	0:35:04.559000	0:41:04.380000	0:41:25.362000	0:41:21.153000	0:46:59.069000	0:42:45.236000	0:42:57.596000	0:51:11.357000	0:52:52.488000	0:51:14.723000	0:51:57.270000
Postcode sector 68	0:16:47.095000	0:22:48.133000	0:12:42.631000	0:11:32.793000	0:19:27.582000	0:17:42.511000	0:19:31.230000	0:14:13.876000	0:20:02.625000	0:08:28.018000	0:08:52.398000	0:36:26.620000	0:14:14.481000	0:48:40.711000	0:33:26.496000	0:41:26.032000	0:26:05.968000	0:52:36.566000	0:40:34.285000	0:39:53.790000	0:29:37.358000	0:19:30.310000	0:36:38.905000	0:20:52.913000	0:15:44.461000	0:27:15.383000	0:38:40.661000	0:21:54.471000	0:42:14.975000	0:38:35.268000	0:41:07.521000	0:40:58.178000	0:38:46.112000	0:41:12.544000	0:36:51.137000	0:29:36.795000	0:28:34.522000	0:28:47.345000	0:34:36.625000	0:40:36.447000	0:40:57.428000	0:40:53.219000	0:47:36.554000	0:43:22.721000	0:42:29.663000	0:50:43.423000	0:52:24.554000	0:51:52.207000	0:52:34.754000
Postcode sector 107	0:17:55.561000	0:23:56.599000	0:13:51.097000	0:12:41.259000	0:20:36.048000	0:14:37.950000	0:16:26.670000	0:11:09.315000	0:16:58.065000	0:04:28.328000	0:08:08.602000	0:37:35.086000	0:12:48.477000	0:49:49.177000	0:30:21.936000	0:38:03.186000	0:23:01.407000	0:50:19.319000	0:41:42.751000	0:41:02.256000	0:30:45.825000	0:16:25.749000	0:37:47.371000	0:22:01.379000	0:16:52.927000	0:28:23.849000	0:39:49.127000	0:23:02.938000	0:43:23.441000	0:39:43.734000	0:42:15.987000	0:42:06.644000	0:39:54.578000	0:42:21.010000	0:37:59.603000	0:30:45.261000	0:29:42.988000	0:29:55.811000	0:35:45.091000	0:41:44.913000	0:42:05.894000	0:42:01.685000	0:44:31.993000	0:40:18.160000	0:43:38.129000	0:49:40.548000	0:50:58.950000	0:48:47.647000	0:49:30.193000
Postcode sector 69	0:20:13.915000	0:26:14.952000	0:16:09.450000	0:14:59.612000	0:22:54.401000	0:17:37.463000	0:19:26.182000	0:14:08.828000	0:19:57.577000	0:08:32.445000	0:14:15.199000	0:39:53.439000	0:18:09.875000	0:50:12.438000	0:33:21.448000	0:34:10.399000	0:26:00.920000	0:47:04.318000	0:44:01.105000	0:43:20.609000	0:33:04.178000	0:19:25.262000	0:40:05.724000	0:24:19.732000	0:19:11.281000	0:30:42.202000	0:42:07.480000	0:25:21.291000	0:45:41.795000	0:42:02.087000	0:44:34.341000	0:44:24.997000	0:42:12.931000	0:44:39.364000	0:40:17.957000	0:33:03.615000	0:32:01.341000	0:32:14.165000	0:38:03.445000	0:44:03.266000	0:44:24.248000	0:44:20.039000	0:47:31.506000	0:42:23.580000	0:44:41.287000	0:46:25.547000	0:47:43.949000	0:45:32.646000	0:46:39.762000
Postcode sector 108	0:12:59.974000	0:19:01.011000	0:08:55.509000	0:07:45.671000	0:15:40.461000	0:13:30.751000	0:15:19.470000	0:10:02.115000	0:15:50.865000	0:06:41.177000	0:11:26.286000	0:32:39.499000	0:14:49.338000	0:44:53.589000	0:29:14.736000	0:37:38.910000	0:21:54.207000	0:48:49.444000	0:36:47.164000	0:36:06.669000	0:25:50.237000	0:15:18.549000	0:32:51.783000	0:17:05.791000	0:11:57.340000	0:23:28.261000	0:34:53.539000	0:18:07.350000	0:38:27.854000	0:34:48.146000	0:37:20.400000	0:37:11.056000	0:34:58.991000	0:37:25.423000	0:33:04.016000	0:25:49.674000	0:24:47.401000	0:25:00.224000	0:30:49.504000	0:36:49.326000	0:37:10.307000	0:37:06.098000	0:43:24.793000	0:39:10.960000	0:38:42.541000	0:46:56.302000	0:48:37.433000	0:47:40.447000	0:48:22.994000
Postcode sector 70	0:19:19.505000	0:25:20.543000	0:15:15.041000	0:14:05.203000	0:21:59.992000	0:12:58.164000	0:14:46.883000	0:09:29.529000	0:15:18.278000	0:03:50.986000	0:04:44.609000	0:38:59.030000	0:07:51.371000	0:51:13.121000	0:28:42.149000	0:37:24.871000	0:21:21.621000	0:48:39.532000	0:43:06.696000	0:42:26.200000	0:32:09.769000	0:14:45.963000	0:39:11.315000	0:23:25.323000	0:18:16.871000	0:29:47.793000	0:41:13.071000	0:24:26.882000	0:44:47.385000	0:41:07.678000	0:43:39.931000	0:43:30.588000	0:41:18.522000	0:43:44.954000	0:39:23.547000	0:32:09.205000	0:31:06.932000	0:31:19.756000	0:37:09.035000	0:43:08.857000	0:43:29.838000	0:43:25.629000	0:42:52.207000	0:38:38.374000	0:45:02.073000	0:48:00.761000	0:49:19.164000	0:47:07.860000	0:47:50.407000
Postcode sector 71	0:19:28.225000	0:25:29.262000	0:15:23.760000	0:14:13.922000	0:22:08.711000	0:12:47.912000	0:14:36.631000	0:09:19.277000	0:15:08.026000	0:02:09.266000	0:08:02.490000	0:39:07.749000	0:11:25.542000	0:50:49.054000	0:28:31.897000	0:34:47.015000	0:21:11.368000	0:47:40.934000	0:43:15.415000	0:42:34.919000	0:32:18.488000	0:14:35.710000	0:39:20.034000	0:23:34.042000	0:18:25.591000	0:29:56.512000	0:41:21.790000	0:24:35.601000	0:44:56.105000	0:41:16.397000	0:43:48.651000	0:43:39.307000	0:41:27.241000	0:43:53.674000	0:39:32.267000	0:32:17.925000	0:31:15.651000	0:31:28.475000	0:37:17.755000	0:43:17.576000	0:43:38.558000	0:43:34.349000	0:42:41.954000	0:38:28.121000	0:45:10.792000	0:47:02.163000	0:48:20.565000	0:46:09.262000	0:47:16.377000
Postcode sector 42	0:18:47.943000	0:24:48.981000	0:14:43.479000	0:13:33.641000	0:21:28.430000	0:12:08.029000	0:13:12.566000	0:08:39.394000	0:14:28.143000	0:03:50.795000	0:08:39.100000	0:38:27.468000	0:12:02.152000	0:50:41.559000	0:27:52.014000	0:36:30.421000	0:20:31.486000	0:47:49.397000	0:42:35.133000	0:41:54.638000	0:31:38.206000	0:13:55.827000	0:38:39.753000	0:22:53.761000	0:17:45.309000	0:29:16.231000	0:40:41.509000	0:23:55.319000	0:44:15.823000	0:40:36.116000	0:43:08.369000	0:42:59.026000	0:40:46.960000	0:43:13.392000	0:38:51.985000	0:31:37.643000	0:30:35.370000	0:30:48.193000	0:36:37.473000	0:42:37.295000	0:42:58.276000	0:42:54.067000	0:42:02.072000	0:37:48.239000	0:44:30.511000	0:47:10.626000	0:48:29.028000	0:46:17.725000	0:47:00.272000
Postcode sector 72	0:22:36.951000	0:28:37.988000	0:18:32.486000	0:17:22.648000	0:25:17.437000	0:11:39.878000	0:13:28.597000	0:07:41.347000	0:14:00.548000	0:07:39.802000	0:12:28.108000	0:42:16.476000	0:15:51.160000	0:50:56.714000	0:27:23.863000	0:36:30.278000	0:20:03.335000	0:47:21.246000	0:46:24.141000	0:45:43.646000	0:35:27.214000	0:13:31.375000	0:42:28.760000	0:26:42.768000	0:21:34.317000	0:33:05.238000	0:44:30.516000	0:27:44.327000	0:48:04.831000	0:44:25.123000	0:46:57.377000	0:46:48.033000	0:44:35.968000	0:47:02.400000	0:42:40.993000	0:35:26.651000	0:34:24.377000	0:34:37.201000	0:40:26.481000	0:46:26.302000	0:46:47.284000	0:46:43.075000	0:41:33.921000	0:37:20.088000	0:45:25.563000	0:46:42.475000	0:48:00.878000	0:45:49.574000	0:46:32.121000
Postcode sector 205	0:19:35.212000	0:25:36.249000	0:15:30.747000	0:14:20.909000	0:22:15.698000	0:13:29.877000	0:15:18.596000	0:10:01.241000	0:15:49.991000	0:04:24.858000	0:10:39.236000	0:39:14.736000	0:14:02.288000	0:51:28.827000	0:29:13.862000	0:35:28.980000	0:21:53.333000	0:48:22.899000	0:43:22.402000	0:42:41.906000	0:32:25.475000	0:15:17.675000	0:39:27.021000	0:23:41.029000	0:18:32.578000	0:30:03.499000	0:41:28.777000	0:24:42.588000	0:45:03.092000	0:41:23.384000	0:43:55.638000	0:43:46.294000	0:41:34.228000	0:44:00.661000	0:39:39.254000	0:32:24.912000	0:31:22.638000	0:31:35.462000	0:37:24.742000	0:43:24.563000	0:43:45.545000	0:43:41.336000	0:43:23.919000	0:39:10.086000	0:45:17.779000	0:47:44.128000	0:49:02.530000	0:46:51.226000	0:47:58.342000
Postcode sector 206	0:23:36.792000	0:29:37.829000	0:19:32.327000	0:18:22.489000	0:26:17.278000	0:13:36.095000	0:09:05.647000	0:07:45.695000	0:16:17.707000	0:10:00.497000	0:14:45.605000	0:43:36.166000	0:18:08.658000	0:50:42.872000	0:27:59.864000	0:34:40.833000	0:20:39.335000	0:47:34.752000	0:47:23.982000	0:46:43.487000	0:36:27.055000	0:15:48.534000	0:43:44.176000	0:27:42.609000	0:22:34.158000	0:34:05.079000	0:45:30.357000	0:28:44.168000	0:49:04.672000	0:45:24.964000	0:47:57.218000	0:47:47.874000	0:45:35.809000	0:48:02.241000	0:43:40.834000	0:36:26.492000	0:35:24.219000	0:35:37.042000	0:41:26.322000	0:47:26.144000	0:47:47.125000	0:47:42.916000	0:42:09.921000	0:37:56.088000	0:45:11.721000	0:46:55.981000	0:48:14.383000	0:46:03.080000	0:47:08.121000
Postcode sector 207	0:39:06.494000	0:29:24.269000	0:44:12.780000	0:40:53.016000	0:39:40.620000	0:53:41.596000	0:52:11.135000	0:50:45.554000	0:56:34.303000	0:47:24.615000	0:52:09.724000	0:11:00.866000	0:55:32.776000	0:12:19.293000	0:32:00.702000	0:25:42.668000	0:42:37.728000	0:19:56.506000	1:00:47.323000	1:00:06.828000	0:49:50.397000	0:56:01.987000	0:30:51.074000	0:41:05.951000	0:33:39.305000	0:47:28.421000	0:58:53.699000	0:27:33.847000	1:02:28.013000	0:58:48.306000	1:01:20.559000	1:01:11.216000	0:58:59.150000	1:01:25.582000	0:57:04.175000	0:49:49.833000	0:48:47.560000	0:49:00.384000	0:54:49.663000	1:00:49.485000	1:01:10.466000	1:01:06.257000	0:28:53.661000	0:26:00.477000	0:13:40.336000	0:19:00.739000	0:19:44.494000	0:20:47.073000	0:23:36.327000
Postcode sector 208	0:43:13.350000	0:33:31.125000	0:48:19.636000	0:44:59.872000	0:43:47.476000	0:58:21.045000	0:57:21.011000	0:54:52.409000	1:00:41.159000	0:51:31.471000	0:56:16.580000	0:15:07.721000	0:59:39.632000	0:21:29.294000	0:40:00.777000	0:31:50.030000	0:47:47.604000	0:29:06.508000	1:04:54.179000	1:04:13.684000	0:53:57.252000	1:00:08.843000	0:34:57.929000	0:45:12.806000	0:37:46.161000	0:51:35.276000	1:03:00.554000	0:31:40.703000	1:06:34.869000	1:02:55.161000	1:05:27.415000	1:05:18.071000	1:03:06.006000	1:05:32.438000	1:01:11.031000	0:53:56.689000	0:52:54.416000	0:53:07.239000	0:58:56.519000	1:04:56.341000	1:05:17.322000	1:05:13.113000	0:36:57.167000	0:34:00.553000	0:21:40.411000	0:28:10.741000	0:28:54.496000	0:29:57.075000	0:32:46.329000
Postcode sector 209	0:44:23.968000	0:34:41.743000	0:49:30.254000	0:46:10.490000	0:44:58.094000	0:59:28.993000	0:57:58.532000	0:56:03.028000	1:01:51.777000	0:52:42.089000	0:57:27.198000	0:16:18.340000	1:00:50.250000	0:18:06.690000	0:37:48.100000	0:31:30.066000	0:48:25.126000	0:25:43.904000	1:06:04.797000	1:05:24.302000	0:55:07.870000	1:01:19.461000	0:36:08.548000	0:46:23.425000	0:38:56.779000	0:52:45.895000	1:04:11.173000	0:32:51.321000	1:07:45.487000	1:04:05.780000	1:06:38.033000	1:06:28.689000	1:04:16.624000	1:06:43.056000	1:02:21.649000	0:55:07.307000	0:54:05.034000	0:54:17.857000	1:00:07.137000	1:06:06.959000	1:06:27.940000	1:06:23.731000	0:34:41.059000	0:31:47.875000	0:19:27.733000	0:24:48.136000	0:25:31.892000	0:26:34.471000	0:29:23.725000
Postcode sector 210	0:48:02.857000	0:35:45.275000	0:53:09.144000	0:49:49.379000	0:48:36.983000	1:03:10.552000	1:02:12.107000	0:59:41.917000	1:05:30.666000	0:56:20.979000	1:01:06.087000	0:19:57.022000	1:04:29.139000	0:29:53.812000	0:45:20.936000	0:36:41.126000	0:52:38.701000	0:37:07.473000	1:09:43.687000	1:09:03.191000	0:58:46.760000	1:04:58.351000	0:32:52.724000	0:50:02.314000	0:42:35.668000	0:56:24.784000	1:07:50.062000	0:36:04.056000	1:11:24.377000	1:07:44.669000	1:10:16.923000	1:10:07.579000	1:07:55.513000	1:10:21.945000	1:06:00.538000	0:58:46.196000	0:57:43.923000	0:57:56.747000	1:03:46.027000	1:09:45.848000	1:10:06.829000	1:10:02.620000	0:42:17.325000	0:39:20.711000	0:27:00.569000	0:35:14.330000	0:36:55.461000	0:36:32.223000	0:39:16.523000
Postcode sector 211	0:43:51.626000	0:31:34.043000	0:48:57.912000	0:45:38.148000	0:44:25.751000	0:58:59.320000	0:58:49.458000	0:55:30.685000	1:01:19.435000	0:52:09.747000	0:56:54.855000	0:23:22.280000	1:00:17.908000	0:33:57.447000	0:49:29.644000	0:40:38.390000	0:54:27.484000	0:41:16.181000	1:05:32.455000	1:04:51.960000	0:54:35.528000	1:00:47.119000	0:30:10.267000	0:45:51.082000	0:38:24.436000	0:52:13.552000	1:03:38.830000	0:31:52.824000	1:07:13.145000	1:03:33.437000	1:06:05.691000	1:05:56.347000	1:03:44.282000	1:06:10.714000	1:01:49.307000	0:54:34.965000	0:53:32.691000	0:53:45.515000	0:59:34.795000	1:05:34.616000	1:05:55.598000	1:05:51.389000	0:46:26.034000	0:43:29.419000	0:31:09.278000	0:39:23.039000	0:41:04.169000	0:40:40.932000	0:43:05.977000
Postcode sector 212	0:42:40.334000	0:30:22.751000	0:47:46.620000	0:44:26.856000	0:43:14.459000	0:57:48.028000	0:57:38.166000	0:54:19.393000	1:00:08.142000	0:50:58.455000	0:55:43.563000	0:20:47.775000	0:59:06.616000	0:31:37.445000	0:46:55.140000	0:38:03.885000	0:53:16.192000	0:38:41.676000	1:04:21.163000	1:03:40.667000	0:53:24.236000	0:59:35.827000	0:28:58.975000	0:44:39.790000	0:37:13.144000	0:51:02.260000	1:02:27.538000	0:30:41.532000	1:06:01.853000	1:02:22.145000	1:04:54.399000	1:04:45.055000	1:02:32.990000	1:04:59.422000	1:00:38.015000	0:53:23.673000	0:52:21.399000	0:52:34.223000	0:58:23.503000	1:04:23.324000	1:04:44.306000	1:04:40.097000	0:43:51.529000	0:40:54.915000	0:28:34.773000	0:36:48.534000	0:38:29.665000	0:38:06.427000	0:40:45.975000
Postcode sector 213	0:38:29.181000	0:26:11.599000	0:43:35.468000	0:40:15.704000	0:39:03.307000	0:53:36.876000	0:53:27.014000	0:50:08.241000	0:55:56.990000	0:46:47.303000	0:51:32.411000	0:14:36.328000	0:54:55.464000	0:28:34.374000	0:40:43.692000	0:31:52.438000	0:47:50.012000	0:32:30.229000	1:00:10.011000	0:59:29.515000	0:49:13.084000	0:55:24.675000	0:24:47.823000	0:40:28.638000	0:33:01.992000	0:46:51.108000	0:58:16.386000	0:26:30.380000	1:01:50.701000	0:58:10.993000	1:00:43.247000	1:00:33.903000	0:58:21.837000	1:00:48.270000	0:56:26.863000	0:49:12.521000	0:48:10.247000	0:48:23.071000	0:54:12.351000	1:00:12.172000	1:00:33.154000	1:00:28.945000	0:37:40.082000	0:34:43.467000	0:22:23.326000	0:30:37.086000	0:32:18.217000	0:31:54.980000	0:35:17.603000
Postcode sector 214	0:42:21.288000	0:30:03.705000	0:47:27.574000	0:44:07.810000	0:42:55.413000	0:57:28.982000	0:57:19.120000	0:54:00.347000	0:59:49.096000	0:50:39.409000	0:55:24.517000	0:31:15.225000	0:58:47.570000	0:45:13.271000	0:57:22.589000	0:47:56.372000	0:52:57.146000	0:49:09.126000	1:04:02.117000	1:03:21.622000	0:53:05.190000	0:59:16.781000	0:18:06.220000	0:42:11.209000	0:36:54.098000	0:50:43.214000	1:02:08.492000	0:30:22.486000	1:05:42.807000	1:02:03.099000	1:04:35.353000	1:04:26.009000	1:02:13.944000	1:04:40.376000	1:00:18.969000	0:53:04.627000	0:52:02.353000	0:52:15.177000	0:58:04.457000	1:04:04.278000	1:04:25.260000	1:04:21.051000	0:54:18.979000	0:51:22.364000	0:39:02.223000	0:47:15.984000	0:48:57.115000	0:48:33.877000	0:51:56.500000
Postcode sector 215	0:34:25.424000	0:22:07.841000	0:39:31.710000	0:36:11.946000	0:34:59.550000	0:49:33.119000	0:49:23.256000	0:46:04.483000	0:51:53.233000	0:42:43.545000	0:47:28.654000	0:16:34.015000	0:50:51.706000	0:30:32.061000	0:42:41.380000	0:33:50.125000	0:45:01.282000	0:34:27.916000	0:56:06.253000	0:55:25.758000	0:45:09.326000	0:51:20.917000	0:20:44.065000	0:36:24.880000	0:28:58.235000	0:42:47.350000	0:54:12.628000	0:22:26.622000	0:57:46.943000	0:54:07.235000	0:56:39.489000	0:56:30.145000	0:54:18.080000	0:56:44.512000	0:52:23.105000	0:45:08.763000	0:44:06.490000	0:44:19.313000	0:50:08.593000	0:56:08.415000	0:56:29.396000	0:56:25.187000	0:39:37.769000	0:36:41.155000	0:24:21.013000	0:32:34.774000	0:34:15.905000	0:33:52.667000	0:37:15.291000
Postcode sector 216	0:37:25.230000	0:25:07.647000	0:42:31.516000	0:39:11.752000	0:37:59.356000	0:52:32.925000	0:52:23.062000	0:49:04.289000	0:54:53.039000	0:45:43.351000	0:50:28.460000	0:13:34.403000	0:53:51.512000	0:27:32.449000	0:39:41.768000	0:30:50.513000	0:46:48.088000	0:31:28.304000	0:59:06.059000	0:58:25.564000	0:48:09.132000	0:54:20.723000	0:21:32.840000	0:39:24.686000	0:31:58.041000	0:45:47.157000	0:57:12.434000	0:25:26.429000	1:00:46.749000	0:57:07.042000	0:59:39.295000	0:59:29.951000	0:57:17.886000	0:59:44.318000	0:55:22.911000	0:48:08.569000	0:47:06.296000	0:47:19.119000	0:53:08.399000	0:59:08.221000	0:59:29.202000	0:59:24.993000	0:36:38.157000	0:33:41.543000	0:21:21.401000	0:29:35.162000	0:31:16.293000	0:30:53.055000	0:34:15.678000
Postcode sector 217	0:34:44.560000	0:22:26.977000	0:39:50.846000	0:36:31.082000	0:35:18.685000	0:49:52.254000	0:49:42.392000	0:46:23.619000	0:52:12.369000	0:43:02.681000	0:47:47.789000	0:23:49.995000	0:51:10.842000	0:37:48.041000	0:49:57.359000	0:40:19.644000	0:45:20.418000	0:41:43.896000	0:56:25.389000	0:55:44.894000	0:45:28.462000	0:51:40.053000	0:12:18.754000	0:36:44.016000	0:29:17.370000	0:43:06.486000	0:54:31.764000	0:22:45.758000	0:58:06.079000	0:54:26.371000	0:56:58.625000	0:56:49.281000	0:54:37.216000	0:57:03.648000	0:52:42.241000	0:45:27.899000	0:44:25.625000	0:44:38.449000	0:50:27.729000	0:56:27.550000	0:56:48.532000	0:56:44.323000	0:46:53.749000	0:43:57.134000	0:31:36.993000	0:39:50.754000	0:41:31.884000	0:41:08.647000	0:44:31.270000
Postcode sector 73	0:31:15.145000	0:21:32.920000	0:36:21.431000	0:33:01.667000	0:31:49.271000	0:43:00.567000	0:41:30.106000	0:42:54.205000	0:48:19.063000	0:39:33.266000	0:44:18.375000	0:03:26.550000	0:47:41.427000	0:16:22.317000	0:27:19.038000	0:15:59.125000	0:31:56.699000	0:20:18.172000	0:52:55.974000	0:52:15.479000	0:41:59.047000	0:47:49.890000	0:22:59.725000	0:33:14.602000	0:25:47.956000	0:39:37.072000	0:51:02.350000	0:19:42.498000	0:54:36.664000	0:50:56.957000	0:53:29.210000	0:53:19.867000	0:51:07.801000	0:53:34.233000	0:49:12.826000	0:41:58.484000	0:40:56.211000	0:41:09.034000	0:46:58.314000	0:52:58.136000	0:53:19.117000	0:53:14.908000	0:25:28.024000	0:22:31.410000	0:10:11.268000	0:18:25.029000	0:20:06.160000	0:19:42.922000	0:23:05.546000
Postcode sector 109	0:29:10.994000	0:19:28.769000	0:34:17.281000	0:30:57.516000	0:29:45.120000	0:44:18.689000	0:43:18.655000	0:40:50.054000	0:46:38.803000	0:37:29.116000	0:42:14.224000	0:01:38.298000	0:45:37.276000	0:14:18.166000	0:26:27.484000	0:17:47.674000	0:33:45.249000	0:18:14.021000	0:50:51.824000	0:50:11.328000	0:39:54.897000	0:46:06.488000	0:20:55.574000	0:31:10.451000	0:23:43.805000	0:37:32.921000	0:48:58.199000	0:17:38.348000	0:52:32.514000	0:48:52.806000	0:51:25.060000	0:51:15.716000	0:49:03.650000	0:51:30.083000	0:47:08.676000	0:39:54.334000	0:38:52.060000	0:39:04.884000	0:44:54.164000	0:50:53.985000	0:51:14.967000	0:51:10.758000	0:23:23.874000	0:20:27.259000	0:08:07.118000	0:16:20.879000	0:18:02.009000	0:17:38.772000	0:21:01.395000
Postcode sector 43	0:32:51.559000	0:23:09.334000	0:37:57.845000	0:34:38.081000	0:33:25.685000	0:47:59.254000	0:46:59.220000	0:44:30.619000	0:50:19.368000	0:41:09.681000	0:45:54.789000	0:03:07.407000	0:49:17.841000	0:17:58.731000	0:30:08.049000	0:21:28.239000	0:37:25.814000	0:21:54.586000	0:54:32.389000	0:53:51.893000	0:43:35.462000	0:49:47.053000	0:24:36.139000	0:34:51.016000	0:27:24.370000	0:41:13.486000	0:52:38.764000	0:21:18.913000	0:56:13.078000	0:52:33.371000	0:55:05.624000	0:54:56.281000	0:52:44.215000	0:55:10.647000	0:50:49.240000	0:43:34.898000	0:42:32.625000	0:42:45.449000	0:48:34.728000	0:54:34.550000	0:54:55.531000	0:54:51.322000	0:27:04.438000	0:24:07.824000	0:11:47.683000	0:20:01.443000	0:21:42.574000	0:21:19.337000	0:24:41.960000
Postcode sector 218	0:32:33.896000	0:22:51.671000	0:37:40.182000	0:34:20.418000	0:33:08.022000	0:47:39.322000	0:46:08.861000	0:44:12.955000	0:50:01.705000	0:40:52.017000	0:45:37.126000	0:03:21.770000	0:49:00.178000	0:18:28.835000	0:30:38.153000	0:20:37.880000	0:36:35.455000	0:22:24.690000	0:54:14.725000	0:53:34.230000	0:43:17.798000	0:49:29.389000	0:24:18.476000	0:34:33.352000	0:27:06.707000	0:40:55.823000	0:52:21.100000	0:21:01.249000	0:55:55.415000	0:52:15.708000	0:54:47.961000	0:54:38.617000	0:52:26.552000	0:54:52.984000	0:50:31.577000	0:43:17.235000	0:42:14.962000	0:42:27.785000	0:48:17.065000	0:54:16.887000	0:54:37.868000	0:54:33.659000	0:27:34.542000	0:24:37.928000	0:12:17.787000	0:20:31.547000	0:22:12.678000	0:21:49.441000	0:25:12.064000
Postcode sector 110	0:31:09.467000	0:21:27.242000	0:36:15.753000	0:32:55.989000	0:31:43.593000	0:45:26.743000	0:43:56.282000	0:42:48.527000	0:48:37.276000	0:39:27.589000	0:44:12.697000	0:03:07.177000	0:47:35.749000	0:16:16.639000	0:28:25.957000	0:18:25.301000	0:34:22.875000	0:20:12.494000	0:52:50.297000	0:52:09.801000	0:41:53.370000	0:48:04.961000	0:22:54.047000	0:33:08.924000	0:25:42.278000	0:39:31.394000	0:50:56.672000	0:19:36.821000	0:54:30.986000	0:50:51.279000	0:53:23.532000	0:53:14.189000	0:51:02.123000	0:53:28.555000	0:49:07.148000	0:41:52.806000	0:40:50.533000	0:41:03.357000	0:46:52.636000	0:52:52.458000	0:53:13.439000	0:53:09.230000	0:25:22.346000	0:22:25.732000	0:10:05.591000	0:18:19.351000	0:20:00.482000	0:19:37.245000	0:22:59.868000
Postcode sector 111	0:32:12.727000	0:22:30.502000	0:37:19.013000	0:33:59.249000	0:32:46.853000	0:47:18.154000	0:45:47.693000	0:43:51.787000	0:49:40.536000	0:40:30.849000	0:45:15.957000	0:02:31.487000	0:48:39.009000	0:17:41.438000	0:29:50.757000	0:20:16.712000	0:36:14.286000	0:21:37.293000	0:53:53.557000	0:53:13.061000	0:42:56.630000	0:49:08.221000	0:23:57.307000	0:34:12.184000	0:26:45.538000	0:40:34.654000	0:51:59.932000	0:20:40.081000	0:55:34.246000	0:51:54.539000	0:54:26.792000	0:54:17.449000	0:52:05.383000	0:54:31.815000	0:50:10.408000	0:42:56.066000	0:41:53.793000	0:42:06.617000	0:47:55.896000	0:53:55.718000	0:54:16.699000	0:54:12.490000	0:26:47.146000	0:23:50.532000	0:11:30.390000	0:19:44.151000	0:21:25.282000	0:21:02.044000	0:24:24.667000
Postcode sector 14	0:27:27.622000	0:17:45.397000	0:32:33.908000	0:29:14.144000	0:28:01.747000	0:42:35.316000	0:42:29.922000	0:39:06.681000	0:44:55.431000	0:35:45.743000	0:40:30.851000	0:07:25.522000	0:43:53.904000	0:20:43.863000	0:30:41.193000	0:20:27.481000	0:35:18.855000	0:24:39.718000	0:49:08.451000	0:48:27.956000	0:38:11.524000	0:44:23.115000	0:19:12.201000	0:29:27.078000	0:22:00.432000	0:35:49.548000	0:47:14.826000	0:15:54.975000	0:50:49.141000	0:47:09.433000	0:49:41.687000	0:49:32.343000	0:47:20.278000	0:49:46.710000	0:45:25.303000	0:38:10.961000	0:37:08.687000	0:37:21.511000	0:43:10.791000	0:49:10.612000	0:49:31.594000	0:49:27.385000	0:29:49.571000	0:26:52.957000	0:14:32.815000	0:22:46.576000	0:24:27.707000	0:24:04.469000	0:27:27.092000
Postcode sector 74	0:28:39.697000	0:18:57.472000	0:33:45.984000	0:30:26.219000	0:29:13.823000	0:43:47.392000	0:43:41.998000	0:40:18.757000	0:46:07.506000	0:36:57.819000	0:41:42.927000	0:06:36.775000	0:45:05.979000	0:20:41.765000	0:32:44.182000	0:22:30.471000	0:37:21.844000	0:24:37.620000	0:50:20.527000	0:49:40.031000	0:39:23.600000	0:45:35.191000	0:20:24.277000	0:30:39.154000	0:23:12.508000	0:37:01.624000	0:48:26.902000	0:17:07.051000	0:52:01.217000	0:48:21.509000	0:50:53.763000	0:50:44.419000	0:48:32.353000	0:50:58.786000	0:46:37.379000	0:39:23.037000	0:38:20.763000	0:38:33.587000	0:44:22.867000	0:50:22.688000	0:50:43.670000	0:50:39.461000	0:29:47.473000	0:26:50.859000	0:14:30.717000	0:22:44.478000	0:24:25.609000	0:24:02.371000	0:27:24.994000
Postcode sector 44	0:30:49.093000	0:21:06.868000	0:35:55.379000	0:32:35.615000	0:31:23.219000	0:45:56.788000	0:45:51.393000	0:42:28.152000	0:48:16.902000	0:39:07.214000	0:43:52.323000	0:04:32.906000	0:47:15.375000	0:18:13.485000	0:30:22.803000	0:20:22.147000	0:36:19.722000	0:22:09.340000	0:52:29.922000	0:51:49.427000	0:41:32.995000	0:47:44.586000	0:22:33.672000	0:32:48.549000	0:25:21.904000	0:39:11.019000	0:50:36.297000	0:19:16.446000	0:54:10.612000	0:50:30.904000	0:53:03.158000	0:52:53.814000	0:50:41.749000	0:53:08.181000	0:48:46.774000	0:41:32.432000	0:40:30.159000	0:40:42.982000	0:46:32.262000	0:52:32.084000	0:52:53.065000	0:52:48.856000	0:27:19.193000	0:24:22.578000	0:12:02.437000	0:20:16.198000	0:21:57.328000	0:21:34.091000	0:24:56.714000
Postcode sector 219	0:30:26.689000	0:20:44.465000	0:35:32.976000	0:32:13.211000	0:31:00.815000	0:45:34.384000	0:45:28.990000	0:42:05.749000	0:47:54.498000	0:38:44.811000	0:43:29.919000	0:09:49.430000	0:46:52.972000	0:23:42.931000	0:35:52.249000	0:26:39.787000	0:41:07.016000	0:27:38.786000	0:52:07.519000	0:51:27.023000	0:41:10.592000	0:47:22.183000	0:21:55.654000	0:32:26.146000	0:24:59.500000	0:38:48.616000	0:50:13.894000	0:18:54.043000	0:53:48.209000	0:50:08.501000	0:52:40.755000	0:52:31.411000	0:50:19.345000	0:52:45.778000	0:48:24.371000	0:41:10.029000	0:40:07.755000	0:40:20.579000	0:46:09.859000	0:52:09.680000	0:52:30.662000	0:52:26.453000	0:32:48.639000	0:29:52.024000	0:17:31.883000	0:25:45.644000	0:27:26.774000	0:27:03.537000	0:30:26.160000
Postcode sector 112	0:31:49.438000	0:22:07.213000	0:36:55.724000	0:33:35.960000	0:32:23.564000	0:46:57.133000	0:46:51.738000	0:43:28.497000	0:49:17.247000	0:40:07.559000	0:44:52.668000	0:05:57.371000	0:48:15.720000	0:20:33.518000	0:32:42.836000	0:23:13.481000	0:39:11.056000	0:24:29.373000	0:53:30.267000	0:52:49.772000	0:42:33.340000	0:48:44.931000	0:23:18.402000	0:33:48.894000	0:26:22.249000	0:40:11.364000	0:51:36.642000	0:20:16.791000	0:55:10.957000	0:51:31.249000	0:54:03.503000	0:53:54.159000	0:51:42.094000	0:54:08.526000	0:49:47.119000	0:42:32.777000	0:41:30.504000	0:41:43.327000	0:47:32.607000	0:53:32.429000	0:53:53.410000	0:53:49.201000	0:29:39.225000	0:26:42.611000	0:14:22.469000	0:22:36.230000	0:24:17.361000	0:23:54.123000	0:27:16.747000
Postcode sector 220	0:36:28.708000	0:26:46.483000	0:41:34.994000	0:38:15.230000	0:37:02.833000	0:47:20.109000	0:45:49.648000	0:48:07.767000	0:52:38.605000	0:44:46.829000	0:49:31.937000	0:09:44.994000	0:52:54.990000	0:13:43.232000	0:25:52.551000	0:19:04.251000	0:36:16.242000	0:17:39.087000	0:58:09.537000	0:57:29.042000	0:47:12.610000	0:52:09.432000	0:28:13.287000	0:38:28.164000	0:31:01.518000	0:44:50.634000	0:56:15.912000	0:24:56.061000	0:59:50.227000	0:56:10.519000	0:58:42.773000	0:58:33.429000	0:56:21.364000	0:58:47.796000	0:54:26.389000	0:47:12.047000	0:46:09.773000	0:46:22.597000	0:52:11.877000	0:58:11.698000	0:58:32.680000	0:58:28.471000	0:22:48.940000	0:19:52.326000	0:07:32.184000	0:15:45.945000	0:17:27.076000	0:17:03.838000	0:20:26.461000
Postcode sector 75	0:34:00.525000	0:24:18.300000	0:39:06.811000	0:35:47.047000	0:34:34.651000	0:49:08.220000	0:48:08.186000	0:45:39.585000	0:51:28.334000	0:42:18.646000	0:47:03.755000	0:05:54.897000	0:50:26.807000	0:19:07.697000	0:31:17.015000	0:22:37.205000	0:38:34.780000	0:23:03.552000	0:55:41.354000	0:55:00.859000	0:44:44.428000	0:50:56.018000	0:25:45.105000	0:35:59.982000	0:28:33.336000	0:42:22.452000	0:53:47.730000	0:22:27.878000	0:57:22.044000	0:53:42.337000	0:56:14.590000	0:56:05.247000	0:53:53.181000	0:56:19.613000	0:51:58.206000	0:44:43.864000	0:43:41.591000	0:43:54.414000	0:49:43.694000	0:55:43.516000	0:56:04.497000	0:56:00.288000	0:28:13.404000	0:25:16.790000	0:12:56.649000	0:21:10.409000	0:22:51.540000	0:22:28.303000	0:25:50.926000
Postcode sector 11	0:31:25.101000	0:21:42.876000	0:36:31.387000	0:33:11.623000	0:31:59.226000	0:46:32.795000	0:45:32.762000	0:43:04.160000	0:48:52.910000	0:39:43.222000	0:44:28.330000	0:03:19.472000	0:47:51.383000	0:16:32.272000	0:28:41.591000	0:20:01.781000	0:35:59.355000	0:20:28.127000	0:53:05.930000	0:52:25.435000	0:42:09.003000	0:48:20.594000	0:23:09.680000	0:33:24.557000	0:25:57.911000	0:39:47.027000	0:51:12.305000	0:19:52.454000	0:54:46.620000	0:51:06.912000	0:53:39.166000	0:53:29.822000	0:51:17.757000	0:53:44.189000	0:49:22.782000	0:42:08.440000	0:41:06.166000	0:41:18.990000	0:47:08.270000	0:53:08.091000	0:53:29.073000	0:53:24.864000	0:25:37.980000	0:22:41.366000	0:10:21.224000	0:18:34.985000	0:20:16.116000	0:19:52.878000	0:23:15.501000
Postcode sector 221	0:31:56.223000	0:22:13.998000	0:37:02.509000	0:33:42.745000	0:32:30.349000	0:40:55.200000	0:39:24.739000	0:42:39.880000	0:46:13.696000	0:40:14.344000	0:44:59.453000	0:08:34.880000	0:48:22.505000	0:21:30.646000	0:25:13.671000	0:14:59.959000	0:29:51.333000	0:25:26.501000	0:53:37.052000	0:52:56.557000	0:42:40.125000	0:45:44.523000	0:23:40.803000	0:33:55.679000	0:26:29.034000	0:40:18.150000	0:51:43.427000	0:20:23.576000	0:55:17.742000	0:51:38.035000	0:54:10.288000	0:54:00.944000	0:51:48.879000	0:54:15.311000	0:49:53.904000	0:42:39.562000	0:41:37.289000	0:41:50.112000	0:47:39.392000	0:53:39.214000	0:54:00.195000	0:53:55.986000	0:29:35.366000	0:24:37.201000	0:15:19.598000	0:23:33.359000	0:25:14.490000	0:24:51.252000	0:28:53.383000
Postcode sector 222	0:29:28.477000	0:18:35.292000	0:34:34.763000	0:31:14.999000	0:30:02.603000	0:44:36.172000	0:44:26.309000	0:41:07.537000	0:46:56.286000	0:37:46.598000	0:42:31.707000	0:11:52.652000	0:45:54.759000	0:24:06.742000	0:35:14.886000	0:25:01.174000	0:39:52.548000	0:28:02.597000	0:51:09.306000	0:50:28.811000	0:40:12.379000	0:46:23.970000	0:17:48.326000	0:31:27.934000	0:24:01.288000	0:37:50.404000	0:49:15.682000	0:17:51.362000	0:52:49.996000	0:49:10.289000	0:51:42.542000	0:51:33.198000	0:49:21.133000	0:51:47.565000	0:47:26.158000	0:40:11.816000	0:39:09.543000	0:39:22.366000	0:45:11.646000	0:51:11.468000	0:51:32.449000	0:51:28.240000	0:33:12.450000	0:30:15.836000	0:17:55.694000	0:26:09.455000	0:27:50.586000	0:27:27.348000	0:30:49.972000
Postcode sector 113	0:41:21.212000	0:31:38.987000	0:46:27.498000	0:43:07.734000	0:41:55.338000	0:56:28.907000	0:55:18.162000	0:53:00.272000	0:58:49.021000	0:49:39.334000	0:54:24.442000	0:12:31.071000	0:57:47.494000	0:26:28.384000	0:38:37.702000	0:29:47.182000	0:45:44.756000	0:30:24.239000	1:03:02.042000	1:02:21.546000	0:52:05.115000	0:58:16.706000	0:30:32.685000	0:43:20.669000	0:35:54.023000	0:49:43.139000	1:01:08.417000	0:29:48.566000	1:04:42.731000	1:01:03.024000	1:03:35.277000	1:03:25.934000	1:01:13.868000	1:03:40.300000	0:59:18.893000	0:52:04.551000	0:51:02.278000	0:51:15.102000	0:57:04.382000	1:03:04.203000	1:03:25.184000	1:03:20.975000	0:35:34.091000	0:32:37.477000	0:20:17.336000	0:28:31.096000	0:30:12.227000	0:29:48.990000	0:33:11.613000
Postcode sector 223	0:41:25.228000	0:31:43.003000	0:46:31.515000	0:43:11.750000	0:41:59.354000	0:56:32.923000	0:55:32.889000	0:53:04.288000	0:58:53.037000	0:49:43.350000	0:54:28.458000	0:13:19.600000	0:57:51.510000	0:26:32.400000	0:38:41.718000	0:30:01.908000	0:45:59.483000	0:30:28.255000	1:03:06.058000	1:02:25.562000	0:52:09.131000	0:58:20.722000	0:29:05.798000	0:43:24.685000	0:35:58.039000	0:49:47.155000	1:01:12.433000	0:29:52.582000	1:04:46.748000	1:01:07.040000	1:03:39.294000	1:03:29.950000	1:01:17.884000	1:03:44.316000	0:59:22.909000	0:52:08.567000	0:51:06.294000	0:51:19.118000	0:57:08.398000	1:03:08.219000	1:03:29.200000	1:03:24.991000	0:35:38.108000	0:32:41.493000	0:20:21.352000	0:28:35.112000	0:30:16.243000	0:29:53.006000	0:33:15.629000
Postcode sector 114	0:32:46.948000	0:23:04.723000	0:37:53.234000	0:34:33.470000	0:33:21.073000	0:47:54.642000	0:47:49.248000	0:44:26.007000	0:50:14.756000	0:41:05.069000	0:45:50.177000	0:08:03.936000	0:49:13.230000	0:22:01.982000	0:34:11.301000	0:25:20.046000	0:41:17.621000	0:25:57.837000	0:54:27.777000	0:53:47.281000	0:43:30.850000	0:49:42.441000	0:24:15.912000	0:34:46.404000	0:27:19.758000	0:41:08.874000	0:52:34.152000	0:21:14.301000	0:56:08.467000	0:52:28.759000	0:55:01.013000	0:54:51.669000	0:52:39.604000	0:55:06.036000	0:50:44.629000	0:43:30.287000	0:42:28.013000	0:42:40.837000	0:48:30.117000	0:54:29.938000	0:54:50.920000	0:54:46.711000	0:31:07.690000	0:28:11.076000	0:15:50.934000	0:24:04.695000	0:25:45.826000	0:25:22.588000	0:28:45.211000
Postcode sector 224	0:36:24.080000	0:26:41.856000	0:41:30.367000	0:38:10.603000	0:36:58.206000	0:52:05.073000	0:50:34.612000	0:48:03.140000	0:53:51.889000	0:44:42.202000	0:49:27.310000	0:08:18.452000	0:52:50.363000	0:16:03.450000	0:30:37.514000	0:23:49.215000	0:41:01.205000	0:22:27.598000	0:58:04.910000	0:57:24.414000	0:47:07.983000	0:53:19.574000	0:28:08.660000	0:38:23.537000	0:30:56.891000	0:44:46.007000	0:56:11.285000	0:24:51.434000	0:59:45.600000	0:56:05.892000	0:58:38.146000	0:58:28.802000	0:56:16.737000	0:58:43.169000	0:54:21.762000	0:47:07.420000	0:46:05.146000	0:46:17.970000	0:52:07.250000	0:58:07.071000	0:58:28.053000	0:58:23.844000	0:27:33.904000	0:24:37.290000	0:12:17.148000	0:20:30.909000	0:22:15.586000	0:21:48.802000	0:25:14.972000
Postcode sector 225	0:39:23.285000	0:29:41.060000	0:44:29.571000	0:41:09.807000	0:39:57.411000	0:49:55.775000	0:48:25.314000	0:51:02.344000	0:55:14.270000	0:47:41.406000	0:52:26.515000	0:12:37.037000	0:55:49.567000	0:08:33.471000	0:28:14.881000	0:21:58.828000	0:38:51.907000	0:16:10.685000	1:01:04.114000	1:00:23.619000	0:50:07.187000	0:54:45.098000	0:31:07.864000	0:41:22.741000	0:33:56.096000	0:47:45.211000	0:59:10.489000	0:27:50.638000	1:02:44.804000	0:59:05.096000	1:01:37.350000	1:01:28.006000	0:59:15.941000	1:01:42.373000	0:57:20.966000	0:50:06.624000	0:49:04.351000	0:49:17.174000	0:55:06.454000	1:01:06.276000	1:01:27.257000	1:01:23.048000	0:25:11.270000	0:22:14.656000	0:09:54.515000	0:15:14.918000	0:15:58.673000	0:17:01.252000	0:19:53.746000
Postcode sector 115	0:34:46.310000	0:25:04.085000	0:39:52.596000	0:36:32.832000	0:35:20.435000	0:43:26.796000	0:41:56.335000	0:45:11.476000	0:48:45.292000	0:43:04.431000	0:47:49.539000	0:07:13.613000	0:51:12.592000	0:13:04.193000	0:25:13.511000	0:15:10.938000	0:32:22.929000	0:17:26.550000	0:56:27.139000	0:55:46.644000	0:45:30.212000	0:48:16.119000	0:26:30.889000	0:36:45.766000	0:29:19.120000	0:43:08.236000	0:54:33.514000	0:23:13.663000	0:58:07.829000	0:54:28.121000	0:57:00.375000	0:56:51.031000	0:54:38.966000	0:57:05.398000	0:52:43.991000	0:45:29.649000	0:44:27.375000	0:44:40.199000	0:50:29.479000	0:56:29.300000	0:56:50.282000	0:56:46.073000	0:22:09.901000	0:19:13.286000	0:06:53.145000	0:15:06.906000	0:17:14.538000	0:16:24.799000	0:20:26.520000
Postcode sector 226	0:26:15.471000	0:13:57.889000	0:31:21.757000	0:28:01.993000	0:26:49.597000	0:41:23.166000	0:41:13.303000	0:37:54.531000	0:43:43.280000	0:34:33.592000	0:39:18.701000	0:17:52.772000	0:42:41.753000	0:30:06.863000	0:41:48.246000	0:31:50.556000	0:36:51.329000	0:34:02.718000	0:47:56.300000	0:47:15.805000	0:36:59.374000	0:43:10.965000	0:08:48.055000	0:28:14.928000	0:20:48.282000	0:34:37.398000	0:46:02.676000	0:14:16.670000	0:49:36.990000	0:45:57.283000	0:48:29.536000	0:48:20.193000	0:46:08.127000	0:48:34.559000	0:44:13.152000	0:36:58.810000	0:35:56.537000	0:36:09.361000	0:41:58.640000	0:47:58.462000	0:48:19.443000	0:48:15.234000	0:39:12.570000	0:36:15.956000	0:23:55.815000	0:32:09.575000	0:33:50.706000	0:33:27.469000	0:36:50.092000
Postcode sector 116	0:41:35.657000	0:32:17.683000	0:46:41.943000	0:43:22.179000	0:42:09.783000	0:37:34.057000	0:36:03.596000	0:39:18.737000	0:42:52.553000	0:41:42.509000	0:47:46.075000	0:15:16.194000	0:51:09.127000	0:12:37.517000	0:15:53.163000	0:10:35.374000	0:26:30.190000	0:14:34.358000	1:03:16.486000	1:02:35.991000	0:52:19.559000	0:42:23.380000	0:33:44.488000	0:43:35.113000	0:36:08.468000	0:49:57.583000	1:01:22.861000	0:30:27.261000	1:04:57.176000	1:01:17.468000	1:03:49.722000	1:03:40.378000	1:01:28.313000	1:03:54.745000	0:59:33.338000	0:52:18.996000	0:51:16.723000	0:51:29.546000	0:57:18.826000	1:03:18.648000	1:03:39.629000	1:03:35.420000	0:17:04.593000	0:12:06.428000	0:07:06.366000	0:12:14.714000	0:14:22.346000	0:13:29.176000	0:16:22.611000
Postcode sector 277	0:02:04.348000	0:17:36.674000	0:07:46.971000	0:05:00.827000	0:09:15.283000	0:25:24.952000	0:27:13.672000	0:21:56.317000	0:27:45.066000	0:18:35.379000	0:23:20.487000	0:31:15.161000	0:26:43.540000	0:43:29.252000	0:41:08.938000	0:36:14.573000	0:33:48.409000	0:47:25.107000	0:34:00.968000	0:33:20.473000	0:23:48.527000	0:27:12.751000	0:31:27.446000	0:15:00.581000	0:10:26.570000	0:18:34.318000	0:30:37.212000	0:16:43.013000	0:35:41.658000	0:32:46.436000	0:34:34.204000	0:34:24.860000	0:32:12.795000	0:34:39.227000	0:31:02.306000	0:23:47.964000	0:22:45.691000	0:22:14.028000	0:28:03.308000	0:34:03.130000	0:34:24.111000	0:35:04.388000	0:49:25.918000	0:44:27.753000	0:37:18.204000	0:45:31.965000	0:47:13.096000	0:46:49.858000	0:48:43.935000
Postcode sector 76	0:03:03.388000	0:18:12.351000	0:05:29.499000	0:06:47.913000	0:07:56.539000	0:25:00.387000	0:26:49.107000	0:21:31.752000	0:27:20.502000	0:18:10.814000	0:22:55.922000	0:31:50.838000	0:26:18.975000	0:44:04.929000	0:40:44.373000	0:36:50.250000	0:33:23.844000	0:48:00.784000	0:32:42.224000	0:32:01.729000	0:22:29.783000	0:26:48.186000	0:32:03.123000	0:13:41.837000	0:12:12.302000	0:17:15.574000	0:29:18.468000	0:17:18.690000	0:34:22.914000	0:31:27.692000	0:33:15.460000	0:33:06.116000	0:30:54.051000	0:33:20.483000	0:29:43.562000	0:22:29.220000	0:21:26.947000	0:20:55.284000	0:26:44.564000	0:32:44.386000	0:33:05.367000	0:33:45.644000	0:50:01.595000	0:45:03.430000	0:37:53.881000	0:46:07.642000	0:47:48.772000	0:47:25.535000	0:49:19.612000
Postcode sector 227	0:04:55.405000	0:19:43.379000	0:07:14.890000	0:09:34.308000	0:06:56.451000	0:26:45.778000	0:28:34.497000	0:23:17.143000	0:29:05.892000	0:19:56.205000	0:24:41.313000	0:33:21.867000	0:28:04.366000	0:45:35.957000	0:42:29.764000	0:38:21.278000	0:35:09.235000	0:49:31.812000	0:31:42.136000	0:31:01.641000	0:21:29.696000	0:28:33.577000	0:33:34.151000	0:12:41.749000	0:13:48.016000	0:16:15.487000	0:28:18.380000	0:18:49.718000	0:33:22.826000	0:30:27.605000	0:32:15.372000	0:32:06.029000	0:29:53.963000	0:32:20.395000	0:28:43.474000	0:21:29.132000	0:20:26.859000	0:19:55.196000	0:25:44.476000	0:31:44.298000	0:32:05.279000	0:32:45.556000	0:51:32.623000	0:46:34.458000	0:39:24.909000	0:47:38.670000	0:49:19.801000	0:48:56.563000	0:50:50.641000
Postcode sector 15	0:04:36.189000	0:19:45.153000	0:06:11.236000	0:08:30.655000	0:08:17.181000	0:25:42.125000	0:27:30.844000	0:22:13.490000	0:28:02.239000	0:18:52.551000	0:23:37.660000	0:33:23.640000	0:27:00.712000	0:45:37.731000	0:41:26.110000	0:38:23.052000	0:34:05.582000	0:49:33.586000	0:33:02.866000	0:32:22.371000	0:22:50.425000	0:27:29.923000	0:33:35.925000	0:14:02.479000	0:13:45.104000	0:17:36.216000	0:29:39.110000	0:18:51.492000	0:34:43.556000	0:31:48.334000	0:33:36.102000	0:33:26.758000	0:31:14.693000	0:33:41.125000	0:30:04.204000	0:22:49.862000	0:21:47.589000	0:21:15.926000	0:27:05.206000	0:33:05.027000	0:33:26.009000	0:34:06.286000	0:51:34.397000	0:46:36.232000	0:39:26.683000	0:47:40.444000	0:49:21.574000	0:48:58.337000	0:50:52.414000
Postcode sector 117	0:08:31.864000	0:22:37.512000	0:04:48.175000	0:06:16.134000	0:13:05.539000	0:25:00.791000	0:26:49.510000	0:21:32.155000	0:27:20.905000	0:18:11.217000	0:22:56.326000	0:36:15.999000	0:26:19.378000	0:48:30.090000	0:40:44.776000	0:41:15.411000	0:33:24.247000	0:52:25.945000	0:37:51.224000	0:37:10.728000	0:27:38.783000	0:26:48.589000	0:36:28.284000	0:18:50.837000	0:15:27.408000	0:22:24.574000	0:34:27.468000	0:21:43.851000	0:39:31.914000	0:36:36.692000	0:38:24.460000	0:38:15.116000	0:36:03.051000	0:38:29.483000	0:34:52.562000	0:27:38.220000	0:26:35.946000	0:26:04.284000	0:31:53.564000	0:37:53.385000	0:38:14.367000	0:38:54.644000	0:54:26.756000	0:49:28.591000	0:42:19.042000	0:50:32.803000	0:52:13.933000	0:51:50.696000	0:53:44.773000
Postcode sector 27	0:02:24.371000	0:15:51.736000	0:09:07.372000	0:06:09.624000	0:07:58.197000	0:24:52.083000	0:26:40.803000	0:21:23.448000	0:27:12.198000	0:18:02.510000	0:22:47.618000	0:29:30.223000	0:26:10.671000	0:41:44.314000	0:40:36.069000	0:34:29.635000	0:33:15.540000	0:45:40.169000	0:33:08.393000	0:32:27.898000	0:22:55.952000	0:26:39.882000	0:29:42.508000	0:14:08.006000	0:08:45.614000	0:17:41.743000	0:29:44.637000	0:14:58.074000	0:34:49.083000	0:31:53.861000	0:33:41.629000	0:33:32.285000	0:31:20.220000	0:33:46.652000	0:30:09.731000	0:22:55.389000	0:21:53.116000	0:21:21.453000	0:27:10.733000	0:33:10.554000	0:33:31.536000	0:34:11.813000	0:47:40.979000	0:42:42.815000	0:35:33.266000	0:43:47.026000	0:45:28.157000	0:45:04.920000	0:46:58.997000
Postcode sector 278	0:01:41.943000	0:16:50.907000	0:06:51.519000	0:06:21.982000	0:06:02.684000	0:26:22.407000	0:28:11.126000	0:22:53.772000	0:28:42.521000	0:19:32.834000	0:24:17.942000	0:30:29.394000	0:27:40.994000	0:42:43.485000	0:42:06.392000	0:35:28.806000	0:34:45.864000	0:46:39.340000	0:30:48.369000	0:30:07.873000	0:20:35.928000	0:28:10.206000	0:30:41.679000	0:11:47.982000	0:10:50.858000	0:15:21.719000	0:27:24.613000	0:15:57.246000	0:32:29.059000	0:29:33.837000	0:31:21.605000	0:31:12.261000	0:29:00.195000	0:31:26.628000	0:27:49.707000	0:20:35.365000	0:19:33.091000	0:19:01.429000	0:24:50.709000	0:30:50.530000	0:31:11.512000	0:31:51.789000	0:48:40.151000	0:43:41.986000	0:36:32.437000	0:44:46.198000	0:46:27.328000	0:46:04.091000	0:47:58.168000
Postcode sector 228	0:11:28.495000	0:23:44.360000	0:16:11.571000	0:16:11.967000	0:10:00.316000	0:35:04.391000	0:36:53.110000	0:31:35.755000	0:37:24.505000	0:28:14.817000	0:32:59.926000	0:37:22.847000	0:36:22.978000	0:49:36.938000	0:50:18.854000	0:42:22.259000	0:43:27.847000	0:53:32.793000	0:34:46.465000	0:34:05.970000	0:24:34.025000	0:36:52.189000	0:37:35.132000	0:15:46.078000	0:17:48.997000	0:19:19.816000	0:31:22.709000	0:22:50.699000	0:36:27.155000	0:33:31.934000	0:35:19.701000	0:35:10.357000	0:32:58.292000	0:35:24.724000	0:31:47.803000	0:24:33.461000	0:23:31.188000	0:22:59.525000	0:28:48.805000	0:34:48.627000	0:35:09.608000	0:35:49.885000	0:55:33.604000	0:50:35.439000	0:43:25.890000	0:51:39.651000	0:53:20.781000	0:52:57.544000	0:54:51.621000
Postcode sector 118	0:03:21.699000	0:17:27.636000	0:09:09.180000	0:08:39.643000	0:05:27.823000	0:28:33.051000	0:30:21.770000	0:25:04.416000	0:30:53.165000	0:21:43.478000	0:26:28.586000	0:31:06.123000	0:29:51.639000	0:43:20.214000	0:44:02.130000	0:36:05.535000	0:36:56.508000	0:47:16.069000	0:30:13.508000	0:29:33.012000	0:20:01.067000	0:30:20.850000	0:31:18.408000	0:11:13.121000	0:11:32.273000	0:14:46.858000	0:26:49.752000	0:16:33.974000	0:31:54.198000	0:28:58.976000	0:30:46.744000	0:30:37.400000	0:28:25.334000	0:30:51.767000	0:27:14.846000	0:20:00.504000	0:18:58.230000	0:18:26.568000	0:24:15.848000	0:30:15.669000	0:30:36.651000	0:31:16.928000	0:49:16.879000	0:44:18.715000	0:37:09.165000	0:45:22.926000	0:47:04.057000	0:46:40.819000	0:48:34.897000
Postcode sector 5	0:02:01.424000	0:16:48.229000	0:08:02.588000	0:07:33.052000	0:05:42.731000	0:27:16.809000	0:29:05.528000	0:23:48.173000	0:29:36.923000	0:20:27.235000	0:25:12.344000	0:30:26.717000	0:28:35.396000	0:42:40.807000	0:43:00.794000	0:35:26.128000	0:35:40.265000	0:46:36.663000	0:30:28.416000	0:29:47.921000	0:20:15.975000	0:29:04.607000	0:30:39.002000	0:11:28.029000	0:10:52.866000	0:15:01.766000	0:27:04.660000	0:15:54.568000	0:32:09.106000	0:29:13.884000	0:31:01.652000	0:30:52.308000	0:28:40.243000	0:31:06.675000	0:27:29.754000	0:20:15.412000	0:19:13.139000	0:18:41.476000	0:24:30.756000	0:30:30.578000	0:30:51.559000	0:31:31.836000	0:48:37.473000	0:43:39.309000	0:36:29.759000	0:44:43.520000	0:46:24.651000	0:46:01.413000	0:47:55.491000
Postcode sector 45	0:05:06.090000	0:16:42.562000	0:10:53.570000	0:10:12.244000	0:03:05.977000	0:29:06.881000	0:30:55.600000	0:25:38.246000	0:31:26.995000	0:22:17.308000	0:27:02.416000	0:30:21.049000	0:30:25.468000	0:42:35.140000	0:43:17.056000	0:35:20.461000	0:37:30.338000	0:46:30.995000	0:29:25.806000	0:28:45.310000	0:19:13.365000	0:30:54.680000	0:30:33.334000	0:10:25.419000	0:10:47.199000	0:13:59.156000	0:26:02.050000	0:15:48.901000	0:31:06.496000	0:28:11.274000	0:29:59.042000	0:29:49.698000	0:27:37.632000	0:30:04.064000	0:26:27.144000	0:19:12.802000	0:18:10.528000	0:17:38.866000	0:23:28.146000	0:29:27.967000	0:29:48.949000	0:30:29.226000	0:48:31.806000	0:43:33.641000	0:36:24.092000	0:44:37.853000	0:46:18.983000	0:45:55.746000	0:47:49.823000
Postcode sector 229	0:05:18.531000	0:17:02.083000	0:10:18.238000	0:10:03.920000	0:03:14.500000	0:28:22.114000	0:30:10.834000	0:24:53.479000	0:30:42.229000	0:21:32.541000	0:26:17.649000	0:30:40.571000	0:29:40.702000	0:42:54.661000	0:43:36.578000	0:35:39.982000	0:36:45.571000	0:46:50.517000	0:28:04.189000	0:27:23.694000	0:17:51.748000	0:30:09.913000	0:30:52.856000	0:09:03.802000	0:11:06.720000	0:12:37.539000	0:24:40.433000	0:16:08.422000	0:29:44.879000	0:26:49.657000	0:28:37.425000	0:28:28.081000	0:26:16.016000	0:28:42.448000	0:25:05.527000	0:17:51.185000	0:16:48.912000	0:16:17.249000	0:22:06.529000	0:28:06.351000	0:28:27.332000	0:29:07.609000	0:48:51.327000	0:43:53.163000	0:36:43.613000	0:44:57.374000	0:46:38.505000	0:46:15.267000	0:48:09.345000
Postcode sector 28	0:06:04.827000	0:15:47.965000	0:11:52.307000	0:11:03.298000	0:02:29.664000	0:28:25.416000	0:30:14.135000	0:24:56.781000	0:30:45.530000	0:21:35.843000	0:26:20.951000	0:29:26.452000	0:29:44.004000	0:41:40.543000	0:42:22.459000	0:34:25.864000	0:36:48.873000	0:45:36.398000	0:28:56.345000	0:28:15.849000	0:18:43.904000	0:30:13.215000	0:29:38.737000	0:09:55.958000	0:09:52.602000	0:13:29.695000	0:25:32.589000	0:14:54.304000	0:30:37.035000	0:27:41.813000	0:29:29.581000	0:29:20.237000	0:27:08.171000	0:29:34.603000	0:25:57.683000	0:18:43.341000	0:17:41.067000	0:17:09.405000	0:22:58.685000	0:28:58.506000	0:29:19.488000	0:29:59.765000	0:47:37.208000	0:42:39.044000	0:35:29.495000	0:43:43.255000	0:45:24.386000	0:45:01.149000	0:46:55.226000
Postcode sector 230	0:05:18.793000	0:15:15.344000	0:11:24.490000	0:10:28.461000	0:04:37.886000	0:27:50.579000	0:29:39.298000	0:24:21.943000	0:30:10.693000	0:21:01.005000	0:25:46.114000	0:28:53.831000	0:29:09.166000	0:41:07.922000	0:41:49.838000	0:33:53.243000	0:36:14.035000	0:45:03.777000	0:31:04.568000	0:30:24.072000	0:20:52.127000	0:29:38.377000	0:29:06.116000	0:12:04.181000	0:09:19.981000	0:15:37.918000	0:27:40.811000	0:14:21.682000	0:32:45.258000	0:29:50.036000	0:31:37.803000	0:31:28.460000	0:29:16.394000	0:31:42.826000	0:28:05.905000	0:20:51.563000	0:19:49.290000	0:19:17.628000	0:25:06.908000	0:31:06.729000	0:31:27.710000	0:32:07.987000	0:47:04.587000	0:42:06.423000	0:34:56.874000	0:43:10.634000	0:44:51.765000	0:44:28.528000	0:46:22.605000
Postcode sector 231	0:05:59.841000	0:17:27.409000	0:10:59.547000	0:10:45.229000	0:02:22.127000	0:29:03.424000	0:30:52.143000	0:25:34.789000	0:31:23.538000	0:22:13.850000	0:26:58.959000	0:31:05.896000	0:30:22.011000	0:43:19.987000	0:44:01.903000	0:36:05.308000	0:37:26.880000	0:47:15.842000	0:28:45.498000	0:28:05.003000	0:18:33.058000	0:30:51.222000	0:31:18.181000	0:09:45.111000	0:11:32.046000	0:13:18.849000	0:25:21.742000	0:16:33.748000	0:30:26.188000	0:27:30.967000	0:29:18.734000	0:29:09.391000	0:26:57.325000	0:29:23.757000	0:25:46.836000	0:18:32.494000	0:17:30.221000	0:16:58.558000	0:22:47.838000	0:28:47.660000	0:29:08.641000	0:29:48.918000	0:49:16.653000	0:44:18.488000	0:37:08.939000	0:45:22.700000	0:47:03.831000	0:46:40.593000	0:48:34.671000
Postcode sector 232	0:10:44.028000	0:15:54.040000	0:15:43.734000	0:13:52.898000	0:06:23.030000	0:27:14.071000	0:29:02.790000	0:23:45.436000	0:29:34.185000	0:20:24.498000	0:25:09.606000	0:29:32.527000	0:28:32.658000	0:41:46.618000	0:42:28.534000	0:34:31.939000	0:35:37.528000	0:45:42.473000	0:28:05.416000	0:27:24.920000	0:17:08.489000	0:29:01.870000	0:29:44.812000	0:07:00.193000	0:09:58.677000	0:14:43.013000	0:26:11.791000	0:15:00.379000	0:29:46.106000	0:26:06.398000	0:28:38.652000	0:28:29.308000	0:26:17.243000	0:28:43.675000	0:24:22.268000	0:17:07.926000	0:16:05.652000	0:16:18.476000	0:22:07.756000	0:28:07.577000	0:28:28.559000	0:28:24.350000	0:47:43.284000	0:42:45.119000	0:35:35.570000	0:43:49.331000	0:45:30.462000	0:45:07.224000	0:47:01.302000
Postcode sector 233	0:04:41.529000	0:13:13.877000	0:10:32.734000	0:05:25.897000	0:08:55.411000	0:22:10.243000	0:23:58.962000	0:18:41.607000	0:24:30.357000	0:15:20.669000	0:20:05.778000	0:26:52.364000	0:23:28.830000	0:39:06.455000	0:37:54.228000	0:31:51.776000	0:30:33.699000	0:43:02.310000	0:31:00.030000	0:30:19.534000	0:20:03.103000	0:23:58.041000	0:27:04.649000	0:11:18.657000	0:06:03.773000	0:17:41.127000	0:29:06.405000	0:12:20.216000	0:32:40.720000	0:29:01.012000	0:31:33.266000	0:31:23.922000	0:29:11.856000	0:31:38.288000	0:27:16.881000	0:20:02.539000	0:19:00.266000	0:19:13.090000	0:25:02.370000	0:31:02.191000	0:31:23.173000	0:31:18.963000	0:45:03.121000	0:40:04.956000	0:32:55.407000	0:41:09.168000	0:42:50.298000	0:42:27.061000	0:44:21.138000
Postcode sector 46	0:05:28.926000	0:12:28.924000	0:11:34.622000	0:08:18.892000	0:06:40.493000	0:25:00.590000	0:26:49.309000	0:21:31.954000	0:27:20.704000	0:18:11.016000	0:22:56.125000	0:26:07.411000	0:26:19.177000	0:38:21.502000	0:39:03.418000	0:31:06.823000	0:33:24.046000	0:42:17.357000	0:33:07.174000	0:32:26.678000	0:22:53.450000	0:26:48.388000	0:26:19.696000	0:12:14.289000	0:06:33.561000	0:17:40.524000	0:29:43.418000	0:11:35.263000	0:34:47.864000	0:31:51.359000	0:33:40.410000	0:33:31.066000	0:31:19.001000	0:33:45.433000	0:30:07.228000	0:22:52.886000	0:21:50.613000	0:21:20.234000	0:27:09.514000	0:33:09.335000	0:33:30.317000	0:34:09.310000	0:44:18.168000	0:39:20.003000	0:32:10.454000	0:40:24.215000	0:42:05.345000	0:41:42.108000	0:43:36.185000
Postcode sector 77	0:07:08.370000	0:17:15.401000	0:12:08.077000	0:11:53.759000	0:01:03.261000	0:28:35.432000	0:30:24.151000	0:25:06.796000	0:30:55.546000	0:21:45.858000	0:26:30.967000	0:30:53.888000	0:29:54.019000	0:43:07.979000	0:43:49.895000	0:35:53.300000	0:36:58.888000	0:47:03.834000	0:28:17.506000	0:27:37.011000	0:18:05.065000	0:30:23.230000	0:31:06.173000	0:09:17.119000	0:11:20.038000	0:12:50.856000	0:24:53.750000	0:16:21.740000	0:29:58.196000	0:27:02.975000	0:28:50.742000	0:28:41.398000	0:26:29.333000	0:28:55.765000	0:25:18.844000	0:18:04.502000	0:17:02.229000	0:16:30.566000	0:22:19.846000	0:28:19.668000	0:28:40.649000	0:29:20.926000	0:49:04.645000	0:44:06.480000	0:36:56.931000	0:45:10.691000	0:46:51.822000	0:46:28.585000	0:48:22.662000
Postcode sector 78	0:08:06.028000	0:17:19.939000	0:13:16.432000	0:13:16.328000	0:02:20.862000	0:28:39.970000	0:30:28.690000	0:25:11.335000	0:31:00.085000	0:21:50.397000	0:26:35.505000	0:30:58.427000	0:29:58.558000	0:43:12.517000	0:43:54.434000	0:35:57.838000	0:37:03.427000	0:47:08.373000	0:29:06.531000	0:28:26.036000	0:18:09.604000	0:30:27.769000	0:31:10.712000	0:08:52.380000	0:11:24.576000	0:13:59.211000	0:26:02.105000	0:16:26.278000	0:30:47.221000	0:27:07.513000	0:29:39.767000	0:29:30.423000	0:27:18.358000	0:29:44.790000	0:25:23.383000	0:18:09.041000	0:17:06.768000	0:17:19.591000	0:23:08.871000	0:29:08.693000	0:29:29.674000	0:29:25.465000	0:49:09.183000	0:44:11.019000	0:37:01.469000	0:45:15.230000	0:46:56.361000	0:46:33.123000	0:48:27.201000
Postcode sector 79	0:06:21.946000	0:14:08.724000	0:12:27.643000	0:09:24.057000	0:04:07.665000	0:26:46.175000	0:28:34.894000	0:23:17.540000	0:29:06.289000	0:19:56.602000	0:24:41.710000	0:27:47.211000	0:28:04.762000	0:40:01.301000	0:40:43.218000	0:32:46.622000	0:35:09.632000	0:43:57.157000	0:30:34.346000	0:29:53.851000	0:20:21.905000	0:28:33.974000	0:27:59.496000	0:11:33.959000	0:08:13.361000	0:15:07.696000	0:27:10.590000	0:13:15.062000	0:32:15.036000	0:29:19.814000	0:31:07.582000	0:30:58.238000	0:28:46.173000	0:31:12.605000	0:27:35.684000	0:20:21.342000	0:19:19.069000	0:18:47.406000	0:24:36.686000	0:30:36.508000	0:30:57.489000	0:31:37.766000	0:45:57.967000	0:40:59.803000	0:33:50.253000	0:42:04.014000	0:43:45.145000	0:43:21.907000	0:45:15.985000
Postcode sector 119	0:09:05.093000	0:13:30.793000	0:15:10.790000	0:11:29.588000	0:10:16.660000	0:27:04.378000	0:28:53.098000	0:23:35.743000	0:29:24.493000	0:20:14.805000	0:24:59.913000	0:27:09.280000	0:28:22.966000	0:39:23.371000	0:40:05.287000	0:32:08.692000	0:35:08.371000	0:43:19.226000	0:33:47.573000	0:33:07.078000	0:22:50.646000	0:28:52.177000	0:27:21.565000	0:09:30.677000	0:07:35.430000	0:20:25.170000	0:31:53.948000	0:12:37.132000	0:35:28.263000	0:31:48.555000	0:34:20.809000	0:34:11.465000	0:31:59.400000	0:34:25.832000	0:30:04.425000	0:22:50.083000	0:21:47.809000	0:22:00.633000	0:27:49.913000	0:33:49.734000	0:34:10.716000	0:34:06.507000	0:45:20.037000	0:40:21.872000	0:33:12.323000	0:41:26.084000	0:43:07.214000	0:42:43.977000	0:44:38.054000
Postcode sector 80	0:11:02.106000	0:16:52.786000	0:16:31.425000	0:14:04.217000	0:06:05.960000	0:28:12.817000	0:30:01.536000	0:24:44.182000	0:30:32.931000	0:21:23.244000	0:26:08.352000	0:30:31.273000	0:29:31.404000	0:42:45.364000	0:43:27.280000	0:35:30.685000	0:36:36.274000	0:46:41.219000	0:29:04.162000	0:28:23.666000	0:18:07.235000	0:30:00.616000	0:30:43.558000	0:07:58.939000	0:10:57.423000	0:15:30.703000	0:27:10.537000	0:15:59.125000	0:30:44.852000	0:27:05.144000	0:29:37.398000	0:29:28.054000	0:27:15.988000	0:29:42.420000	0:25:21.014000	0:18:06.671000	0:17:04.398000	0:17:17.222000	0:23:06.502000	0:29:06.323000	0:29:27.305000	0:29:23.095000	0:48:42.030000	0:43:43.865000	0:36:34.316000	0:44:48.077000	0:46:29.208000	0:46:05.970000	0:48:00.047000
Postcode sector 47	0:08:10.611000	0:17:16.359000	0:13:10.318000	0:12:56	0:03:24.030000	0:28:36.390000	0:30:25.109000	0:25:07.755000	0:30:56.504000	0:21:46.817000	0:26:31.925000	0:30:54.846000	0:29:54.977000	0:43:08.937000	0:43:50.853000	0:35:54.258000	0:36:59.847000	0:47:04.792000	0:29:02.951000	0:28:22.455000	0:18:06.024000	0:30:24.189000	0:31:07.131000	0:09:18.078000	0:11:20.996000	0:13:55.646000	0:25:58.540000	0:16:22.698000	0:30:43.641000	0:27:03.933000	0:29:36.187000	0:29:26.843000	0:27:14.777000	0:29:41.210000	0:25:19.803000	0:18:05.461000	0:17:03.187000	0:17:16.011000	0:23:05.291000	0:29:05.112000	0:29:26.094000	0:29:21.885000	0:49:05.603000	0:44:07.438000	0:36:57.889000	0:45:11.650000	0:46:52.781000	0:46:29.543000	0:48:23.620000
Postcode sector 81	0:03:16.974000	0:14:39.801000	0:09:59.974000	0:06:17.446000	0:08:01.313000	0:24:57.806000	0:26:46.525000	0:21:29.171000	0:27:17.920000	0:18:08.233000	0:22:53.341000	0:28:18.288000	0:26:16.393000	0:40:32.379000	0:40:41.791000	0:33:17.700000	0:33:21.263000	0:44:28.234000	0:33:31.097000	0:32:50.602000	0:22:50.666000	0:26:45.605000	0:28:30.573000	0:14:06.220000	0:08:44.438000	0:18:04.447000	0:30:07.341000	0:13:46.140000	0:35:11.787000	0:31:48.575000	0:34:04.333000	0:33:54.989000	0:31:42.924000	0:34:09.356000	0:30:04.445000	0:22:50.103000	0:21:47.829000	0:21:44.157000	0:27:33.437000	0:33:33.259000	0:33:54.240000	0:34:06.527000	0:46:29.045000	0:41:30.880000	0:34:21.331000	0:42:35.092000	0:44:16.223000	0:43:52.985000	0:45:47.063000
Postcode sector 29	0:02:29.946000	0:15:28.121000	0:09:12.947000	0:05:55.428000	0:08:18.636000	0:24:35.788000	0:26:24.507000	0:21:07.153000	0:26:55.902000	0:17:46.214000	0:22:31.323000	0:29:06.608000	0:25:54.375000	0:41:20.699000	0:40:19.773000	0:34:06.020000	0:32:59.244000	0:45:16.554000	0:33:28.832000	0:32:48.336000	0:22:28.648000	0:26:23.586000	0:29:18.893000	0:13:44.202000	0:08:29.318000	0:18:02.182000	0:30:05.076000	0:14:34.460000	0:35:09.522000	0:31:26.557000	0:34:02.068000	0:33:52.724000	0:31:40.659000	0:34:07.091000	0:29:42.427000	0:22:28.085000	0:21:25.811000	0:21:41.892000	0:27:31.172000	0:33:30.993000	0:33:51.975000	0:33:44.509000	0:47:17.365000	0:42:19.200000	0:35:09.651000	0:43:23.411000	0:45:04.542000	0:44:41.305000	0:46:35.382000
Postcode sector 82	0:04:20.015000	0:14:55.341000	0:10:25.879000	0:06:19.883000	0:08:16.853000	0:24:03.264000	0:25:51.983000	0:20:34.628000	0:26:23.378000	0:17:13.690000	0:21:58.799000	0:28:33.828000	0:25:21.851000	0:40:47.919000	0:39:47.249000	0:33:33.240000	0:32:26.720000	0:44:43.774000	0:32:53.050000	0:32:12.555000	0:21:56.124000	0:25:51.062000	0:28:46.113000	0:13:11.678000	0:07:56.794000	0:19:16.884000	0:30:59.426000	0:14:01.680000	0:34:33.740000	0:30:54.033000	0:33:26.286000	0:33:16.943000	0:31:04.877000	0:33:31.309000	0:29:09.902000	0:21:55.560000	0:20:53.287000	0:21:06.110000	0:26:55.390000	0:32:55.212000	0:33:16.193000	0:33:11.984000	0:46:44.584000	0:41:46.420000	0:34:36.871000	0:42:50.631000	0:44:31.762000	0:44:08.525000	0:46:02.602000
Postcode sector 48	0:03:14.739000	0:18:41.217000	0:08:01.873000	0:04:08.696000	0:09:25.952000	0:24:32.821000	0:26:21.540000	0:21:04.186000	0:26:52.935000	0:17:43.247000	0:22:28.356000	0:32:19.704000	0:25:51.408000	0:44:33.795000	0:40:16.806000	0:37:19.116000	0:32:56.277000	0:48:29.650000	0:34:11.637000	0:33:31.142000	0:23:59.197000	0:26:20.619000	0:32:31.989000	0:15:11.250000	0:11:31.113000	0:18:44.988000	0:30:47.881000	0:17:47.556000	0:36:16.079000	0:32:52.610000	0:35:08.625000	0:34:59.281000	0:32:47.216000	0:35:13.648000	0:31:08.480000	0:23:54.138000	0:22:51.864000	0:22:48.449000	0:28:37.729000	0:34:37.551000	0:34:58.532000	0:35:10.562000	0:48:54.719000	0:43:56.554000	0:36:47.005000	0:45:00.766000	0:46:41.897000	0:46:18.659000	0:48:12.736000
Postcode sector 49	0:05:38.103000	0:14:37.060000	0:09:11.299000	0:04:00.504000	0:09:56.165000	0:23:33.426000	0:25:22.145000	0:20:04.791000	0:25:53.540000	0:16:43.853000	0:21:28.961000	0:28:15.548000	0:24:52.013000	0:40:29.638000	0:39:17.411000	0:33:14.959000	0:31:56.883000	0:44:25.494000	0:32:23.213000	0:31:42.718000	0:21:26.286000	0:25:21.225000	0:28:27.833000	0:12:41.840000	0:07:26.957000	0:19:04.310000	0:30:29.588000	0:13:43.399000	0:35:52.327000	0:32:57.106000	0:34:44.873000	0:34:35.529000	0:32:23.464000	0:34:49.896000	0:31:12.975000	0:23:58.633000	0:22:56.360000	0:22:24.697000	0:28:13.977000	0:34:13.799000	0:34:34.780000	0:35:15.057000	0:50:30.461000	0:45:32.296000	0:38:22.747000	0:46:36.507000	0:48:17.638000	0:47:54.401000	0:49:48.478000
Postcode sector 120	0:06:35.317000	0:15:34.274000	0:10:27.282000	0:04:38.566000	0:10:53.379000	0:23:21.849000	0:25:10.568000	0:19:53.213000	0:25:41.963000	0:16:32.275000	0:21:17.384000	0:29:12.762000	0:24:40.436000	0:41:26.852000	0:39:05.834000	0:34:12.173000	0:31:45.305000	0:45:22.707000	0:33:20.427000	0:32:39.932000	0:22:23.500000	0:25:09.647000	0:29:25.046000	0:13:39.054000	0:08:24.171000	0:20:01.524000	0:31:26.802000	0:14:40.613000	0:34:03.903000	0:30:24.195000	0:32:56.449000	0:32:47.105000	0:30:35.040000	0:33:01.472000	0:28:40.065000	0:21:25.723000	0:20:23.450000	0:20:36.273000	0:26:25.553000	0:32:25.375000	0:32:46.356000	0:32:42.147000	0:46:26.304000	0:41:28.140000	0:34:18.590000	0:42:32.351000	0:44:13.482000	0:43:50.244000	0:45:44.322000
Postcode sector 121	0:05:12.901000	0:16:09.119000	0:08:27.231000	0:02:40.212000	0:11:04.258000	0:22:45.508000	0:24:34.227000	0:19:16.872000	0:25:05.622000	0:15:55.934000	0:20:41.043000	0:29:47.607000	0:24:04.095000	0:42:01.697000	0:38:29.493000	0:34:47.018000	0:31:08.964000	0:45:57.553000	0:33:55.272000	0:33:14.777000	0:22:58.345000	0:24:33.306000	0:29:59.892000	0:14:13.899000	0:08:59.016000	0:20:36.369000	0:32:01.647000	0:15:15.458000	0:35:01.117000	0:31:21.409000	0:33:53.663000	0:33:44.319000	0:31:32.254000	0:33:58.686000	0:29:37.279000	0:22:22.937000	0:21:20.664000	0:21:33.487000	0:27:22.767000	0:33:22.589000	0:33:43.570000	0:33:39.361000	0:47:23.518000	0:42:25.353000	0:35:15.804000	0:43:29.565000	0:45:10.696000	0:44:47.458000	0:46:41.536000
Postcode sector 83	0:09:24.422000	0:15:39.847000	0:08:13.492000	0:03:30.184000	0:12:19.296000	0:18:15.435000	0:20:04.154000	0:14:46.800000	0:20:35.549000	0:11:25.861000	0:16:10.970000	0:29:18.334000	0:19:34.022000	0:41:32.425000	0:33:59.420000	0:34:17.746000	0:26:38.891000	0:45:28.280000	0:33:26	0:32:45.504000	0:22:29.073000	0:20:03.233000	0:29:30.619000	0:13:44.627000	0:08:36.176000	0:20:07.097000	0:31:32.375000	0:14:46.186000	0:35:35.962000	0:31:56.254000	0:34:28.508000	0:34:19.164000	0:32:07.099000	0:34:33.531000	0:30:12.124000	0:22:57.782000	0:21:55.509000	0:22:08.332000	0:27:57.612000	0:33:57.434000	0:34:18.415000	0:34:14.206000	0:47:58.363000	0:43:00.199000	0:35:50.649000	0:44:04.410000	0:45:45.541000	0:45:22.303000	0:47:16.381000
Postcode sector 234	0:07:32.286000	0:18:07.854000	0:07:25.076000	0:01:24.921000	0:13:02.041000	0:21:30.250000	0:23:18.969000	0:18:01.615000	0:23:50.364000	0:14:40.677000	0:19:25.785000	0:31:46.341000	0:22:48.838000	0:44:00.432000	0:37:14.236000	0:36:45.753000	0:29:53.707000	0:47:56.287000	0:35:54.007000	0:35:13.511000	0:24:57.080000	0:23:18.049000	0:31:58.626000	0:16:12.634000	0:10:57.750000	0:23:02.535000	0:34:00.382000	0:17:14.193000	0:35:06.690000	0:31:26.982000	0:33:59.236000	0:33:49.892000	0:31:37.827000	0:34:04.259000	0:29:42.852000	0:22:28.510000	0:21:26.236000	0:21:39.060000	0:27:28.340000	0:33:28.161000	0:33:49.143000	0:33:44.934000	0:47:29.091000	0:42:30.926000	0:35:21.377000	0:43:35.138000	0:45:16.269000	0:44:53.031000	0:46:47.108000
Postcode sector 122	0:09:10.754000	0:18:42.058000	0:03:30.348000	0:05:42.285000	0:13:44.429000	0:18:58.255000	0:20:46.974000	0:15:29.620000	0:21:18.369000	0:12:08.682000	0:16:53.790000	0:32:20.545000	0:20:16.843000	0:44:34.636000	0:34:42.241000	0:37:19.957000	0:27:21.712000	0:48:30.491000	0:36:28.211000	0:35:47.715000	0:25:31.284000	0:20:46.054000	0:32:32.830000	0:16:46.838000	0:11:38.386000	0:23:03.464000	0:34:34.586000	0:17:48.397000	0:37:34.696000	0:33:54.989000	0:36:27.242000	0:36:17.899000	0:34:05.833000	0:36:32.265000	0:32:10.858000	0:24:56.516000	0:23:54.243000	0:24:07.067000	0:29:56.346000	0:35:56.168000	0:36:17.149000	0:36:12.940000	0:49:57.098000	0:44:58.933000	0:37:49.384000	0:46:03.144000	0:47:44.275000	0:47:21.038000	0:49:15.115000
Postcode sector 235	0:08:48.324000	0:19:22.963000	0:03:56.321000	0:04:58.165000	0:13:21.999000	0:19:39.161000	0:21:27.880000	0:16:10.525000	0:21:59.275000	0:12:49.587000	0:17:34.696000	0:33:01.450000	0:20:57.748000	0:45:15.541000	0:35:23.146000	0:38:00.862000	0:28:02.617000	0:49:11.396000	0:37:09.116000	0:36:28.620000	0:26:12.189000	0:21:26.959000	0:33:13.735000	0:17:27.743000	0:12:19.292000	0:22:41.034000	0:35:15.491000	0:18:29.302000	0:38:08.900000	0:34:29.193000	0:37:01.446000	0:36:52.103000	0:34:40.037000	0:37:06.469000	0:32:45.062000	0:25:30.720000	0:24:28.447000	0:24:41.271000	0:30:30.550000	0:36:30.372000	0:36:51.353000	0:36:47.144000	0:48:52.298000	0:44:38.465000	0:38:23.588000	0:46:37.348000	0:48:18.479000	0:47:55.242000	0:49:49.319000
Postcode sector 84	0:06:35.899000	0:19:14.468000	0:04:12.378000	0:02:40.531000	0:12:47.113000	0:21:13.150000	0:23:01.869000	0:17:44.515000	0:23:33.264000	0:14:23.577000	0:19:08.685000	0:32:52.956000	0:22:31.737000	0:45:07.046000	0:36:57.135000	0:37:52.367000	0:29:36.607000	0:49:02.902000	0:37:00.621000	0:36:20.126000	0:26:03.694000	0:23:00.949000	0:33:05.240000	0:17:19.248000	0:12:10.797000	0:22:06.148000	0:34:09.042000	0:18:20.807000	0:38:49.806000	0:35:10.098000	0:37:42.352000	0:37:33.008000	0:35:20.942000	0:37:47.375000	0:33:25.968000	0:26:11.626000	0:25:09.352000	0:25:22.176000	0:31:11.456000	0:37:11.277000	0:37:32.259000	0:37:28.050000	0:49:33.203000	0:45:19.370000	0:39:04.493000	0:47:18.254000	0:48:59.385000	0:48:36.147000	0:50:30.224000
Postcode sector 236	0:04:45.573000	0:17:56.826000	0:06:08.437000	0:02:42.815000	0:10:56.787000	0:22:56.112000	0:24:44.832000	0:19:27.477000	0:25:16.227000	0:16:06.539000	0:20:51.647000	0:31:35.313000	0:24:14.700000	0:43:49.404000	0:38:40.098000	0:36:34.724000	0:31:19.569000	0:47:45.259000	0:35:42.472000	0:35:01.976000	0:24:46.051000	0:24:43.911000	0:31:47.598000	0:16:01.606000	0:10:46.722000	0:20:15.822000	0:32:18.715000	0:17:03.164000	0:38:41.311000	0:35:01.603000	0:37:33.857000	0:37:24.513000	0:35:12.448000	0:37:38.880000	0:33:17.473000	0:26:03.131000	0:25:00.858000	0:25:13.681000	0:31:02.961000	0:37:02.783000	0:37:23.764000	0:37:19.555000	0:51:03.712000	0:46:05.548000	0:38:55.998000	0:47:09.759000	0:48:50.890000	0:48:27.652000	0:50:21.730000
Postcode sector 237	0:08:06.696000	0:16:51.173000	0:06:54.500000	0:02:12.458000	0:13:30.622000	0:19:26.760000	0:21:15.479000	0:15:58.125000	0:21:46.874000	0:12:37.187000	0:17:22.295000	0:30:29.660000	0:20:45.348000	0:42:43.750000	0:35:10.746000	0:35:29.071000	0:27:50.217000	0:46:39.606000	0:34:37.325000	0:33:56.830000	0:23:40.398000	0:21:14.559000	0:30:41.945000	0:14:55.952000	0:09:47.501000	0:21:18.423000	0:32:43.700000	0:15:57.511000	0:37:23.161000	0:33:43.961000	0:36:15.707000	0:36:06.364000	0:33:54.298000	0:36:20.730000	0:31:59.830000	0:24:45.488000	0:23:43.215000	0:23:55.532000	0:29:44.811000	0:35:44.633000	0:36:05.614000	0:36:01.912000	0:49:46.069000	0:44:47.905000	0:37:38.355000	0:45:52.116000	0:47:33.247000	0:47:10.009000	0:49:04.087000
Postcode sector 50	0:08:34.704000	0:17:16.321000	0:05:52.948000	0:03:20.933000	0:13:55.771000	0:19:19.903000	0:21:08.623000	0:15:51.268000	0:21:40.018000	0:12:30.330000	0:17:15.439000	0:30:54.809000	0:20:38.491000	0:43:08.899000	0:35:03.889000	0:35:54.220000	0:27:43.360000	0:47:04.754000	0:35:02.474000	0:34:21.979000	0:24:05.547000	0:21:07.702000	0:31:07.093000	0:15:21.101000	0:10:12.650000	0:21:43.571000	0:33:08.849000	0:16:22.660000	0:36:18.015000	0:32:38.308000	0:35:10.561000	0:35:01.217000	0:32:49.152000	0:35:15.584000	0:30:54.177000	0:23:39.835000	0:22:37.562000	0:22:50.385000	0:28:39.665000	0:34:39.487000	0:35:00.468000	0:34:56.259000	0:48:40.416000	0:43:42.252000	0:36:32.702000	0:44:46.463000	0:46:27.594000	0:46:04.356000	0:47:58.434000
Postcode sector 85	0:06:11.829000	0:19:06.457000	0:04:55.331000	0:02:04.539000	0:12:23.043000	0:21:05.139000	0:22:53.858000	0:17:36.504000	0:23:25.253000	0:14:15.566000	0:19:00.674000	0:32:44.945000	0:22:23.726000	0:44:59.035000	0:36:49.124000	0:37:44.356000	0:29:28.596000	0:48:54.890000	0:36:52.610000	0:36:12.115000	0:25:55.683000	0:22:52.938000	0:32:57.229000	0:17:11.237000	0:12:02.786000	0:21:42.078000	0:33:44.971000	0:18:12.796000	0:36:43.164000	0:33:03.456000	0:35:35.710000	0:35:26.366000	0:33:14.301000	0:35:40.733000	0:31:19.326000	0:24:04.984000	0:23:02.711000	0:23:15.534000	0:29:04.814000	0:35:04.636000	0:35:25.617000	0:35:21.408000	0:49:05.565000	0:44:07.400000	0:36:57.851000	0:45:11.612000	0:46:52.743000	0:46:29.505000	0:48:23.583000
Postcode sector 86	0:07:13.533000	0:18:46.033000	0:04:20.747000	0:02:53.851000	0:13:07.014000	0:20:44.715000	0:22:33.434000	0:17:16.080000	0:23:04.829000	0:13:55.141000	0:18:40.250000	0:32:24.520000	0:22:03.302000	0:44:38.611000	0:36:28.700000	0:37:23.932000	0:29:08.171000	0:48:34.466000	0:36:32.186000	0:35:51.690000	0:25:35.259000	0:22:32.513000	0:32:36.805000	0:16:50.813000	0:11:42.362000	0:22:26.049000	0:34:28.943000	0:17:52.372000	0:38:33.300000	0:34:53.592000	0:37:25.846000	0:37:16.502000	0:35:04.437000	0:37:30.869000	0:33:09.462000	0:25:55.120000	0:24:52.847000	0:25:05.670000	0:30:54.950000	0:36:54.772000	0:37:15.753000	0:37:11.544000	0:50:55.701000	0:45:57.536000	0:38:47.987000	0:47:01.748000	0:48:42.879000	0:48:19.641000	0:50:13.719000
Postcode sector 16	0:08:08.364000	0:20:40.081000	0:00:56.862000	0:05:56.048000	0:12:42.039000	0:20:56.279000	0:22:44.998000	0:17:27.644000	0:23:16.393000	0:14:06.705000	0:18:51.814000	0:34:18.568000	0:22:14.866000	0:46:32.659000	0:36:40.264000	0:39:17.980000	0:29:19.735000	0:50:28.514000	0:37:27.724000	0:36:47.229000	0:27:15.283000	0:22:44.077000	0:34:30.853000	0:18:27.337000	0:13:36.410000	0:22:01.074000	0:34:03.968000	0:19:46.420000	0:38:12.876000	0:34:33.168000	0:37:05.422000	0:36:56.078000	0:34:44.012000	0:37:10.445000	0:32:49.038000	0:25:34.696000	0:24:32.422000	0:24:45.246000	0:30:34.526000	0:36:34.347000	0:36:55.329000	0:36:51.120000	0:50:35.277000	0:45:37.112000	0:38:27.563000	0:46:41.324000	0:48:22.454000	0:47:59.217000	0:49:53.294000
Postcode sector 238	0:30:19.211000	0:16:30.547000	0:35:18.918000	0:32:48.191000	0:26:30.395000	0:46:09.364000	0:45:59.501000	0:42:40.729000	0:48:29.478000	0:39:19.790000	0:44:04.899000	0:26:43.883000	0:47:27.951000	0:38:57.973000	0:46:34.444000	0:38:37.849000	0:41:37.527000	0:42:53.828000	0:43:43.733000	0:43:03.238000	0:32:46.807000	0:47:57.162000	0:14:17.525000	0:18:34.203000	0:25:34.480000	0:32:16.027000	0:41:50.109000	0:17:59.758000	0:39:08.414000	0:36:13.192000	0:38:00.960000	0:37:51.616000	0:35:39.551000	0:38:05.983000	0:34:29.062000	0:27:14.720000	0:26:12.447000	0:25:40.784000	0:31:30.064000	0:37:29.886000	0:37:50.867000	0:38:31.144000	0:50:50.321000	0:46:36.488000	0:40:21.611000	0:48:35.372000	0:50:16.503000	0:49:53.265000	0:51:47.343000
Postcode sector 239	0:29:39.032000	0:19:25.781000	0:34:38.739000	0:32:45.456000	0:25:50.216000	0:46:06.629000	0:47:55.348000	0:42:37.994000	0:48:26.743000	0:39:17.056000	0:44:02.164000	0:29:39.117000	0:47:25.216000	0:41:53.207000	0:49:29.678000	0:41:33.083000	0:44:32.762000	0:45:49.063000	0:43:03.554000	0:42:23.059000	0:32:06.627000	0:47:54.428000	0:12:54.847000	0:17:54.024000	0:28:29.714000	0:31:35.848000	0:41:09.930000	0:20:54.992000	0:45:24.423000	0:41:44.716000	0:44:16.969000	0:44:07.626000	0:41:55.560000	0:44:21.992000	0:40:00.585000	0:32:46.243000	0:31:43.970000	0:31:56.793000	0:37:46.073000	0:43:45.895000	0:44:06.876000	0:42:22.910000	0:48:03.681000	0:45:07.067000	0:32:46.925000	0:41:00.686000	0:42:41.817000	0:42:18.579000	0:45:41.202000
Postcode sector 240	0:22:30.966000	0:12:17.282000	0:27:37.252000	0:24:17.488000	0:23:05.092000	0:37:38.661000	0:34:12.372000	0:34:10.025000	0:39:58.775000	0:30:49.087000	0:35:34.196000	0:22:00.932000	0:38:57.248000	0:34:15.022000	0:30:33.526000	0:22:36.931000	0:27:00.726000	0:35:30.849000	0:44:11.795000	0:43:31.300000	0:33:14.868000	0:39:26.459000	0:24:29.042000	0:24:30.422000	0:17:03.777000	0:30:52.892000	0:42:18.170000	0:11:19.829000	0:44:44.244000	0:41:04.537000	0:43:36.790000	0:43:27.446000	0:41:15.381000	0:43:41.813000	0:39:20.406000	0:32:06.064000	0:31:03.791000	0:31:16.614000	0:37:05.894000	0:43:05.716000	0:43:26.697000	0:41:38.716000	0:50:58.915000	0:48:02.301000	0:35:42.159000	0:43:55.920000	0:45:37.051000	0:45:13.813000	0:48:36.437000
Postcode sector 241	0:15:14.786000	0:10:17.438000	0:21:20.482000	0:17:39.280000	0:12:35.286000	0:31:27.148000	0:33:15.867000	0:27:58.513000	0:33:47.262000	0:24:37.575000	0:29:22.683000	0:28:15.338000	0:32:45.735000	0:40:29.429000	0:41:11.345000	0:33:14.750000	0:36:14.429000	0:44:25.284000	0:33:45.490000	0:33:04.994000	0:22:48.563000	0:33:14.947000	0:27:03.107000	0:08:15.547000	0:10:49.539000	0:20:23.087000	0:31:51.865000	0:13:24.715000	0:45:52.485000	0:42:12.777000	0:44:45.031000	0:44:35.687000	0:42:23.622000	0:44:50.054000	0:40:28.647000	0:33:14.305000	0:32:12.032000	0:32:24.855000	0:38:14.135000	0:44:13.957000	0:44:34.938000	0:44:30.729000	0:35:48.275000	0:30:50.111000	0:28:03.974000	0:34:52.078000	0:36:10.480000	0:33:59.177000	0:35:06.293000
Postcode sector 242	0:24:41.695000	0:12:24.113000	0:29:47.982000	0:26:28.217000	0:25:15.821000	0:39:49.390000	0:39:39.528000	0:36:20.755000	0:42:09.504000	0:32:59.817000	0:37:44.925000	0:12:53.166000	0:41:07.977000	0:25:07.257000	0:37:04.662000	0:26:50.950000	0:35:17.554000	0:29:03.112000	0:46:22.525000	0:45:42.029000	0:35:25.598000	0:41:37.189000	0:11:37.147000	0:26:41.152000	0:19:14.506000	0:33:03.622000	0:44:28.900000	0:12:42.894000	0:35:26.180000	0:31:46.472000	0:34:18.726000	0:34:09.382000	0:31:57.316000	0:34:23.749000	0:30:02.342000	0:22:47.999000	0:21:45.726000	0:21:58.550000	0:27:47.830000	0:33:47.651000	0:34:08.633000	0:34:04.423000	0:46:26.095000	0:41:27.930000	0:34:18.381000	0:42:32.142000	0:44:13.272000	0:43:50.035000	0:45:44.112000
Postcode sector 51	0:15:51.541000	0:03:30.372000	0:20:57.828000	0:17:38.064000	0:16:25.667000	0:30:59.236000	0:32:47.955000	0:27:30.601000	0:33:19.350000	0:24:09.663000	0:28:54.771000	0:22:31.250000	0:32:17.824000	0:34:45.341000	0:34:46.907000	0:26:50.312000	0:29:49.990000	0:38:41.196000	0:37:32.371000	0:36:51.875000	0:26:35.444000	0:32:47.035000	0:21:11.494000	0:17:17.658000	0:10:24.352000	0:24:13.468000	0:35:38.746000	0:05:41.068000	0:48:03.215000	0:44:23.507000	0:46:55.761000	0:46:46.417000	0:44:34.351000	0:47:00.783000	0:42:39.376000	0:35:25.034000	0:34:22.761000	0:34:35.585000	0:40:24.865000	0:46:24.686000	0:46:45.668000	0:46:41.458000	0:34:12.965000	0:31:16.351000	0:18:56.209000	0:27:09.970000	0:28:51.101000	0:28:27.863000	0:31:50.486000
Postcode sector 123	0:19:32.275000	0:03:56.262000	0:24:38.562000	0:21:18.797000	0:20:06.401000	0:34:39.970000	0:36:07.163000	0:31:11.335000	0:37:00.084000	0:27:50.397000	0:32:35.505000	0:22:30.759000	0:35:58.557000	0:34:44.850000	0:36:42.105000	0:28:45.510000	0:31:45.189000	0:38:40.705000	0:41:13.105000	0:40:32.609000	0:30:16.178000	0:36:27.769000	0:18:09.605000	0:20:58.392000	0:14:05.086000	0:27:54.202000	0:39:19.480000	0:05:25.473000	0:39:13.061000	0:35:33.353000	0:38:05.607000	0:37:56.263000	0:35:44.198000	0:38:10.630000	0:33:49.223000	0:26:34.881000	0:25:32.607000	0:25:45.431000	0:31:34.711000	0:37:34.532000	0:37:55.514000	0:37:51.305000	0:40:01.657000	0:35:03.492000	0:28:34.293000	0:36:48.054000	0:38:29.184000	0:38:05.947000	0:39:19.674000
Postcode sector 124	0:19:20.628000	0:03:44.615000	0:24:26.915000	0:21:07.150000	0:19:54.754000	0:34:28.323000	0:35:55.516000	0:30:59.688000	0:36:48.437000	0:27:38.750000	0:32:23.858000	0:20:36.853000	0:35:46.910000	0:32:50.944000	0:36:30.458000	0:28:33.863000	0:31:33.542000	0:36:46.799000	0:41:01.458000	0:40:20.962000	0:30:04.531000	0:36:16.122000	0:16:15.699000	0:19:13.384000	0:13:53.439000	0:27:42.555000	0:39:07.833000	0:05:13.826000	0:42:53.795000	0:39:14.087000	0:41:46.341000	0:41:36.997000	0:39:24.931000	0:41:51.363000	0:37:29.956000	0:30:15.614000	0:29:13.341000	0:29:26.165000	0:35:15.445000	0:41:15.266000	0:41:36.248000	0:41:32.038000	0:41:56.855000	0:36:58.690000	0:28:33.802000	0:36:47.563000	0:38:28.693000	0:38:05.456000	0:41:14.872000
Postcode sector 125	0:16:53.408000	0:04:12.379000	0:21:59.694000	0:18:39.930000	0:17:27.533000	0:32:01.102000	0:28:58.937000	0:28:32.467000	0:34:21.216000	0:25:11.529000	0:29:56.637000	0:19:07.582000	0:33:19.690000	0:31:21.672000	0:29:33.879000	0:21:37.284000	0:24:36.963000	0:34:31.203000	0:38:34.237000	0:37:53.741000	0:27:37.310000	0:33:48.901000	0:19:15.591000	0:18:52.864000	0:11:26.218000	0:25:15.334000	0:36:40.612000	0:02:21.957000	0:42:42.148000	0:39:02.440000	0:41:34.694000	0:41:25.350000	0:39:13.284000	0:41:39.717000	0:37:18.310000	0:30:03.968000	0:29:01.694000	0:29:14.518000	0:35:03.798000	0:41:03.619000	0:41:24.601000	0:41:20.392000	0:41:45.208000	0:36:47.043000	0:26:39.896000	0:34:53.657000	0:36:34.787000	0:36:11.550000	0:39:34.173000
Postcode sector 126	0:16:26.919000	0:04:29.819000	0:21:33.205000	0:18:13.441000	0:17:01.044000	0:31:34.613000	0:31:24.751000	0:28:05.978000	0:33:54.727000	0:24:45.040000	0:29:30.148000	0:17:37.263000	0:32:53.201000	0:29:51.354000	0:31:59.693000	0:24:03.098000	0:27:02.777000	0:33:47.209000	0:38:07.748000	0:37:27.253000	0:27:10.821000	0:33:22.412000	0:17:45.273000	0:18:26.375000	0:10:59.729000	0:24:48.845000	0:36:14.123000	0:02:39.397000	0:40:14.927000	0:36:35.219000	0:39:07.473000	0:38:58.129000	0:36:46.064000	0:39:12.496000	0:34:51.089000	0:27:36.747000	0:26:34.473000	0:26:47.297000	0:32:36.577000	0:38:36.398000	0:38:57.380000	0:38:53.171000	0:34:48.629000	0:29:50.464000	0:25:10.624000	0:33:24.385000	0:35:05.516000	0:32:59.531000	0:34:06.646000
Postcode sector 243	0:15:55.210000	0:05:38.550000	0:21:01.496000	0:17:41.732000	0:16:29.335000	0:31:02.904000	0:30:53.042000	0:27:34.269000	0:33:23.018000	0:24:13.331000	0:28:58.439000	0:17:01.279000	0:32:21.492000	0:29:15.370000	0:31:27.984000	0:23:31.389000	0:26:31.068000	0:33:11.225000	0:37:36.039000	0:36:55.544000	0:26:39.112000	0:32:50.703000	0:17:13.564000	0:17:54.666000	0:10:28.020000	0:24:17.136000	0:35:42.414000	0:03:48.128000	0:39:48.438000	0:36:08.730000	0:38:40.984000	0:38:31.640000	0:36:19.575000	0:38:46.007000	0:34:24.600000	0:27:10.258000	0:26:07.984000	0:26:20.808000	0:32:10.088000	0:38:09.909000	0:38:30.891000	0:38:26.682000	0:37:14.443000	0:32:16.278000	0:23:40.306000	0:31:54.067000	0:33:35.198000	0:33:11.960000	0:36:32.461000
Postcode sector 244	0:14:38.270000	0:03:24.583000	0:19:44.556000	0:16:24.792000	0:15:12.396000	0:29:45.965000	0:30:33.400000	0:26:17.330000	0:32:06.079000	0:22:56.391000	0:27:41.500000	0:18:52.686000	0:31:04.552000	0:31:06.777000	0:31:08.343000	0:23:11.747000	0:26:11.426000	0:35:02.632000	0:36:19.099000	0:35:38.604000	0:25:22.172000	0:31:33.763000	0:19:00.696000	0:16:37.727000	0:09:11.081000	0:23:00.197000	0:34:25.475000	0:03:40.187000	0:39:16.729000	0:35:37.021000	0:38:09.275000	0:37:59.931000	0:35:47.866000	0:38:14.298000	0:33:52.891000	0:26:38.549000	0:25:36.275000	0:25:49.099000	0:31:38.379000	0:37:38.200000	0:37:59.182000	0:37:54.973000	0:36:42.734000	0:31:44.569000	0:23:04.322000	0:31:18.083000	0:32:59.214000	0:32:35.976000	0:35:58.599000
Postcode sector 245	0:25:07.637000	0:16:11.892000	0:29:27.160000	0:26:02.046000	0:25:41.763000	0:24:18.984000	0:22:32.289000	0:26:03.664000	0:29:37.480000	0:22:45.148000	0:28:46.484000	0:28:14.302000	0:32:09.536000	0:31:30.506000	0:19:14.870000	0:15:28.467000	0:12:50.855000	0:28:22.386000	0:46:48.467000	0:46:07.971000	0:35:51.540000	0:29:08.307000	0:28:22.311000	0:27:07.094000	0:19:40.448000	0:33:29.564000	0:44:54.842000	0:14:28.778000	0:37:59.789000	0:34:20.082000	0:36:52.335000	0:36:42.992000	0:34:30.926000	0:36:57.358000	0:32:35.951000	0:25:21.609000	0:24:19.336000	0:24:32.159000	0:30:21.439000	0:36:21.261000	0:36:42.242000	0:36:38.033000	0:36:23.092000	0:31:24.928000	0:24:55.729000	0:33:09.489000	0:34:50.620000	0:34:27.383000	0:35:41.110000
Postcode sector 246	0:27:31.991000	0:16:52.329000	0:32:38.278000	0:29:18.513000	0:28:06.117000	0:41:49.168000	0:39:19.692000	0:39:11.051000	0:44:59.800000	0:35:50.113000	0:40:35.221000	0:19:56.070000	0:43:58.273000	0:32:10.160000	0:33:27.555000	0:24:02.606000	0:30:21.039000	0:36:06.016000	0:49:12.821000	0:48:32.325000	0:38:15.894000	0:44:27.485000	0:25:02.244000	0:29:31.448000	0:22:04.802000	0:35:53.918000	0:47:19.196000	0:15:54.876000	0:48:29.157000	0:44:49.449000	0:47:21.703000	0:47:12.359000	0:45:00.293000	0:47:26.725000	0:43:05.318000	0:35:50.976000	0:34:48.703000	0:35:01.527000	0:40:50.807000	0:46:50.628000	0:47:11.610000	0:47:07.400000	0:28:39.812000	0:23:41.648000	0:25:59.355000	0:27:43.615000	0:29:02.017000	0:26:50.714000	0:27:57.830000
Postcode sector 127	0:11:53.241000	0:17:54.279000	0:07:46.530000	0:05:46.225000	0:14:33.728000	0:17:49.994000	0:19:38.714000	0:14:21.359000	0:20:10.109000	0:11:00.421000	0:15:45.529000	0:31:32.766000	0:19:08.582000	0:43:46.857000	0:33:33.980000	0:36:32.178000	0:26:13.451000	0:47:42.712000	0:35:40.432000	0:34:59.936000	0:24:43.505000	0:19:37.793000	0:31:45.051000	0:15:59.059000	0:10:50.607000	0:22:21.529000	0:33:46.807000	0:17:00.618000	0:50:53.511000	0:47:13.803000	0:49:46.057000	0:49:36.713000	0:47:24.647000	0:49:51.079000	0:45:29.672000	0:38:15.330000	0:37:13.057000	0:37:25.881000	0:43:15.161000	0:49:14.982000	0:49:35.964000	0:49:31.754000	0:37:13.951000	0:32:15.786000	0:25:59.112000	0:34:12.873000	0:35:54.004000	0:35:24.853000	0:36:31.968000
Postcode sector 87	0:08:20.909000	0:14:21.947000	0:13:23.336000	0:09:35.058000	0:11:01.396000	0:23:24.745000	0:25:13.464000	0:19:56.110000	0:25:44.859000	0:16:35.171000	0:21:20.280000	0:28:00.434000	0:24:43.332000	0:40:14.525000	0:39:08.730000	0:32:59.846000	0:31:48.201000	0:44:10.380000	0:32:08.100000	0:31:27.604000	0:21:11.173000	0:25:12.543000	0:28:12.719000	0:12:26.727000	0:07:18.275000	0:18:49.197000	0:30:14.475000	0:13:28.286000	0:37:21.121000	0:33:41.414000	0:36:13.667000	0:36:04.324000	0:33:52.258000	0:36:18.690000	0:31:57.283000	0:24:42.941000	0:23:40.668000	0:23:53.492000	0:29:42.772000	0:35:42.593000	0:36:03.574000	0:35:59.365000	0:47:44.037000	0:43:30.204000	0:37:35.809000	0:45:49.570000	0:47:30.700000	0:47:07.463000	0:49:01.540000
Postcode sector 128	0:13:00.596000	0:19:03.729000	0:15:07.334000	0:09:14.072000	0:17:19.181000	0:25:48.088000	0:27:36.807000	0:22:19.452000	0:28:08.202000	0:18:58.514000	0:23:43.623000	0:32:22.810000	0:27:06.675000	0:44:36.900000	0:41:11.752000	0:37:22.221000	0:33:51.344000	0:48:32.755000	0:39:12.228000	0:38:31.733000	0:28:15.301000	0:27:35.886000	0:32:35.094000	0:19:30.855000	0:08:27.329000	0:25:53.325000	0:37:18.603000	0:17:50.661000	0:33:48.789000	0:30:09.082000	0:32:41.335000	0:32:31.992000	0:30:19.926000	0:32:46.358000	0:28:24.951000	0:21:10.609000	0:20:08.336000	0:20:21.160000	0:26:10.439000	0:32:10.261000	0:32:31.242000	0:32:27.033000	0:46:11.191000	0:41:13.026000	0:34:03.477000	0:42:17.237000	0:43:58.368000	0:43:35.131000	0:45:29.208000
Postcode sector 129	0:11:41.082000	0:17:42.120000	0:09:28.962000	0:06:23.883000	0:14:21.569000	0:19:33.957000	0:21:22.676000	0:16:05.321000	0:21:54.071000	0:12:44.383000	0:17:29.492000	0:31:20.607000	0:20:52.544000	0:43:34.698000	0:35:17.942000	0:35:42.548000	0:27:57.413000	0:47:30.553000	0:35:28.273000	0:34:47.777000	0:24:31.346000	0:21:21.755000	0:31:32.892000	0:15:46.900000	0:10:38.449000	0:22:09.370000	0:33:34.648000	0:16:48.459000	0:40:52.918000	0:37:13.210000	0:39:45.464000	0:39:36.120000	0:37:24.055000	0:39:50.487000	0:35:29.080000	0:28:14.738000	0:27:12.465000	0:27:25.288000	0:33:14.568000	0:39:14.390000	0:39:35.371000	0:39:31.162000	0:50:33.566000	0:45:35.402000	0:38:25.852000	0:46:39.613000	0:48:20.744000	0:47:57.506000	0:49:51.584000
Postcode sector 247	0:16:31.050000	0:22:53.660000	0:11:48.907000	0:11:17.279000	0:19:33.109000	0:18:43.998000	0:20:32.718000	0:15:15.363000	0:21:04.113000	0:11:54.425000	0:16:18.173000	0:36:32.147000	0:20:02.586000	0:48:46.238000	0:34:27.984000	0:34:37.102000	0:27:07.455000	0:47:31.021000	0:40:39.812000	0:39:59.317000	0:29:42.886000	0:20:31.797000	0:36:44.432000	0:20:58.440000	0:15:49.988000	0:27:20.910000	0:38:46.188000	0:21:59.998000	0:37:08.963000	0:33:29.255000	0:36:01.509000	0:35:52.165000	0:33:40.099000	0:36:06.532000	0:31:45.125000	0:24:30.783000	0:23:28.509000	0:23:41.333000	0:29:30.613000	0:35:30.434000	0:35:51.416000	0:35:47.207000	0:48:53.893000	0:43:55.728000	0:37:23.650000	0:45:37.411000	0:47:18.541000	0:46:55.304000	0:48:11.910000
Postcode sector 130	0:14:52.007000	0:22:35.398000	0:08:56.589000	0:10:58.129000	0:19:14.847000	0:22:51.596000	0:24:40.315000	0:19:22.961000	0:25:11.710000	0:16:02.022000	0:20:47.131000	0:36:13.886000	0:24:10.183000	0:48:27.976000	0:38:35.581000	0:41:13.297000	0:31:15.052000	0:52:23.831000	0:40:21.551000	0:39:41.056000	0:29:24.624000	0:24:39.394000	0:36:26.170000	0:20:40.178000	0:15:31.727000	0:27:02.648000	0:38:27.926000	0:21:41.737000	0:42:20.502000	0:38:40.795000	0:41:13.048000	0:41:03.705000	0:38:51.639000	0:41:18.071000	0:36:56.664000	0:29:42.322000	0:28:40.049000	0:28:52.872000	0:34:42.152000	0:40:41.974000	0:41:02.955000	0:40:58.746000	0:47:48.447000	0:42:50.283000	0:42:35.190000	0:46:52.250000	0:48:10.652000	0:45:59.349000	0:47:06.465000
Postcode sector 131	0:12:30.506000	0:22:07.062000	0:04:44.101000	0:09:13.322000	0:17:04.181000	0:22:23.259000	0:24:11.978000	0:18:54.624000	0:24:43.373000	0:15:33.686000	0:20:18.794000	0:35:45.549000	0:23:41.847000	0:47:59.640000	0:38:07.245000	0:40:44.961000	0:30:46.716000	0:51:55.495000	0:39:53.215000	0:39:12.719000	0:28:56.288000	0:24:11.058000	0:35:57.834000	0:20:11.842000	0:15:03.390000	0:26:23.217000	0:37:59.590000	0:21:13.401000	0:42:02.241000	0:38:22.533000	0:40:54.787000	0:40:45.443000	0:38:33.378000	0:40:59.810000	0:36:38.403000	0:29:24.061000	0:28:21.788000	0:28:34.611000	0:34:23.891000	0:40:23.712000	0:40:44.694000	0:40:40.485000	0:52:45.638000	0:48:31.806000	0:42:16.928000	0:50:30.689000	0:52:11.820000	0:51:48.582000	0:53:42.660000
Postcode sector 88	0:17:46.102000	0:23:47.139000	0:13:23.539000	0:12:31.799000	0:20:26.589000	0:18:41.518000	0:20:30.237000	0:15:12.882000	0:21:01.632000	0:11:51.944000	0:15:14.825000	0:37:25.627000	0:20:00.105000	0:49:39.717000	0:34:25.503000	0:41:08.381000	0:27:04.974000	0:53:35.572000	0:41:33.292000	0:40:52.797000	0:30:36.365000	0:20:29.316000	0:37:37.911000	0:21:51.919000	0:16:43.468000	0:28:14.389000	0:39:39.667000	0:22:53.478000	0:41:33.904000	0:37:54.197000	0:40:26.450000	0:40:17.107000	0:38:05.041000	0:40:31.473000	0:36:10.066000	0:28:55.724000	0:27:53.451000	0:28:06.275000	0:33:55.554000	0:39:55.376000	0:40:16.357000	0:40:12.148000	0:52:17.302000	0:48:03.469000	0:41:48.592000	0:50:02.352000	0:51:43.483000	0:51:20.246000	0:53:14.323000
Postcode sector 132	0:16:01.051000	0:22:02.089000	0:11:31.331000	0:10:46.748000	0:18:41.538000	0:16:56.467000	0:18:45.186000	0:13:27.832000	0:19:16.581000	0:10:06.893000	0:14:30.642000	0:35:40.576000	0:18:15.054000	0:47:54.667000	0:32:40.452000	0:39:23.330000	0:25:19.924000	0:51:50.522000	0:39:48.241000	0:39:07.746000	0:28:51.314000	0:18:44.265000	0:35:52.861000	0:20:06.869000	0:14:58.417000	0:26:29.339000	0:37:54.617000	0:21:08.427000	0:43:13.982000	0:39:34.274000	0:42:06.528000	0:41:57.184000	0:39:45.119000	0:42:11.551000	0:37:50.144000	0:30:35.802000	0:29:33.529000	0:29:46.352000	0:35:35.632000	0:41:35.454000	0:41:56.435000	0:41:52.226000	0:48:35.560000	0:44:21.727000	0:43:28.669000	0:51:42.430000	0:53:23.561000	0:52:30.627000	0:53:33.761000
Postcode sector 133	0:10:40.249000	0:17:02.859000	0:05:29.607000	0:05:26.478000	0:13:42.308000	0:17:19.056000	0:19:07.775000	0:13:50.421000	0:19:39.170000	0:10:29.483000	0:15:14.591000	0:30:41.346000	0:18:37.643000	0:42:55.437000	0:33:03.041000	0:35:40.757000	0:25:42.513000	0:46:51.292000	0:34:49.011000	0:34:08.516000	0:23:52.084000	0:19:06.855000	0:30:53.631000	0:15:07.639000	0:09:59.187000	0:21:30.109000	0:32:55.386000	0:16:09.197000	0:41:28.931000	0:37:49.224000	0:40:21.477000	0:40:12.133000	0:38:00.068000	0:40:26.500000	0:36:05.093000	0:28:50.751000	0:27:48.478000	0:28:01.301000	0:33:50.581000	0:39:50.403000	0:40:11.384000	0:40:07.175000	0:46:50.510000	0:42:36.677000	0:41:43.618000	0:49:57.379000	0:51:38.510000	0:50:45.577000	0:51:48.710000
Postcode sector 134	0:20:33.573000	0:26:34.610000	0:17:36.857000	0:15:19.270000	0:23:14.060000	0:21:28.989000	0:23:17.708000	0:18:00.353000	0:23:49.103000	0:13:01.651000	0:14:34.737000	0:40:13.098000	0:19:56.821000	0:52:27.188000	0:37:12.974000	0:46:30.103000	0:29:52.445000	0:56:23.043000	0:44:20.763000	0:43:40.268000	0:33:23.836000	0:23:16.787000	0:40:25.382000	0:24:39.390000	0:19:30.939000	0:31:01.860000	0:42:27.138000	0:25:40.949000	0:36:29.701000	0:32:49.994000	0:35:22.247000	0:35:12.903000	0:33:00.838000	0:35:27.270000	0:31:05.863000	0:23:51.521000	0:22:49.248000	0:23:02.071000	0:28:51.351000	0:34:51.173000	0:35:12.154000	0:35:07.945000	0:47:13.099000	0:42:59.266000	0:36:44.388000	0:44:58.149000	0:46:39.280000	0:46:16.042000	0:48:10.120000
Postcode sector 248	0:21:32.363000	0:17:00.001000	0:19:40.278000	0:16:15.164000	0:24:04.757000	0:24:21.951000	0:19:04.365000	0:20:53.316000	0:26:42.065000	0:16:16.150000	0:22:17.486000	0:29:02.411000	0:25:40.539000	0:40:37.994000	0:28:22.358000	0:24:35.955000	0:21:01.950000	0:37:29.874000	0:45:11.461000	0:44:30.965000	0:34:14.534000	0:26:09.750000	0:29:10.421000	0:25:30.088000	0:14:17.350000	0:31:52.558000	0:43:17.836000	0:15:16.888000	0:46:01.453000	0:42:21.745000	0:44:53.999000	0:44:44.655000	0:42:32.590000	0:44:59.022000	0:40:37.615000	0:33:23.273000	0:32:21	0:32:33.823000	0:38:23.103000	0:44:22.925000	0:44:43.906000	0:44:39.697000	0:51:23.031000	0:47:09.198000	0:46:16.140000	0:54:29.901000	0:56:11.032000	0:55:38.685000	0:56:21.232000
Postcode sector 135	0:17:17.887000	0:20:02.250000	0:15:25.802000	0:12:00.688000	0:19:58.374000	0:21:09.760000	0:21:53.899000	0:17:41.124000	0:23:29.874000	0:13:03.958000	0:19:05.295000	0:32:04.659000	0:22:28.347000	0:44:13.029000	0:31:57.393000	0:28:10.990000	0:24:36.985000	0:41:04.909000	0:41:05.077000	0:40:24.582000	0:30:08.150000	0:22:57.558000	0:32:12.669000	0:21:23.704000	0:14:23.211000	0:27:46.174000	0:39:11.452000	0:18:19.136000	0:46:52.151000	0:43:12.443000	0:45:44.697000	0:45:35.353000	0:43:23.288000	0:45:49.720000	0:41:28.313000	0:34:13.971000	0:33:11.697000	0:33:24.521000	0:39:13.801000	0:45:13.622000	0:45:34.604000	0:45:30.395000	0:37:47.300000	0:32:49.136000	0:35:05.453000	0:36:51.103000	0:38:09.505000	0:35:58.202000	0:37:05.318000
Postcode sector 249	0:27:18.503000	0:18:22.757000	0:25:29.561000	0:22:04.447000	0:27:52.629000	0:23:57.046000	0:17:52.708000	0:21:19.731000	0:27:35.686000	0:17:09.770000	0:23:11.107000	0:30:25.167000	0:26:34.159000	0:34:15.906000	0:22:00.270000	0:18:13.868000	0:14:39.862000	0:31:07.786000	0:48:59.332000	0:48:18.837000	0:38:02.405000	0:27:03.370000	0:30:33.177000	0:29:17.959000	0:20:29.304000	0:35:40.429000	0:47:05.707000	0:16:39.644000	0:42:45.767000	0:39:06.059000	0:41:38.313000	0:41:28.969000	0:39:16.904000	0:41:43.336000	0:37:21.929000	0:30:07.587000	0:29:05.314000	0:29:18.137000	0:35:07.417000	0:41:07.239000	0:41:28.220000	0:41:24.011000	0:41:22.335000	0:36:24.171000	0:38:07.702000	0:40:26.138000	0:41:44.540000	0:39:33.237000	0:40:40.353000
Postcode sector 136	0:13:07.963000	0:20:05.310000	0:18:07.670000	0:17:53.352000	0:09:19.148000	0:31:25.341000	0:33:14.060000	0:27:56.706000	0:33:45.455000	0:24:35.768000	0:29:20.876000	0:33:43.797000	0:32:43.928000	0:45:57.888000	0:46:39.804000	0:38:43.209000	0:39:48.798000	0:49:53.743000	0:22:23.235000	0:21:42.739000	0:13:00.956000	0:33:13.140000	0:33:56.082000	0:09:39.079000	0:14:09.947000	0:12:43.762000	0:20:29.610000	0:19:11.649000	0:50:40.022000	0:47:00.314000	0:49:32.568000	0:49:23.224000	0:47:11.159000	0:49:37.591000	0:45:16.184000	0:38:01.842000	0:36:59.569000	0:37:12.392000	0:43:01.672000	0:49:01.494000	0:49:22.475000	0:49:18.266000	0:31:25.212000	0:26:27.048000	0:28:44.755000	0:30:29.015000	0:31:47.417000	0:29:36.114000	0:30:43.230000
Postcode sector 137	0:08:38.687000	0:16:50.965000	0:13:38.393000	0:13:24.075000	0:04:49.871000	0:28:10.996000	0:29:59.715000	0:24:42.361000	0:30:31.110000	0:21:21.422000	0:26:06.531000	0:30:29.452000	0:29:29.583000	0:42:43.543000	0:43:25.459000	0:35:28.864000	0:36:34.453000	0:46:39.398000	0:27:16.425000	0:26:35.930000	0:17:09.373000	0:29:58.794000	0:30:41.737000	0:08:52.683000	0:10:55.602000	0:11:49.775000	0:23:52.669000	0:15:57.304000	0:24:03.925000	0:21:58.865000	0:22:56.471000	0:22:47.127000	0:20:35.061000	0:23:01.493000	0:20:14.735000	0:13:00.393000	0:11:58.120000	0:10:36.295000	0:16:25.575000	0:22:25.396000	0:22:46.378000	0:24:16.817000	0:51:54.554000	0:46:56.389000	0:39:46.840000	0:48:00.601000	0:49:41.732000	0:49:18.494000	0:51:12.571000
Postcode sector 250	0:13:50.509000	0:22:02.787000	0:18:50.215000	0:18:35.897000	0:10:01.693000	0:33:22.818000	0:35:11.537000	0:29:54.183000	0:35:42.932000	0:26:33.244000	0:31:18.353000	0:35:41.274000	0:34:41.405000	0:47:55.365000	0:48:37.281000	0:40:40.686000	0:41:46.274000	0:51:51.220000	0:27:18.736000	0:26:38.240000	0:20:06.507000	0:35:10.616000	0:35:53.559000	0:12:44.373000	0:16:07.424000	0:07:23.868000	0:19:53.373000	0:21:09.126000	0:28:57.115000	0:26:07.282000	0:27:49.661000	0:27:40.317000	0:25:28.252000	0:27:54.684000	0:24:23.151000	0:17:08.809000	0:16:06.536000	0:15:29.485000	0:21:18.765000	0:27:18.586000	0:27:39.568000	0:28:25.233000	0:48:40.209000	0:43:42.044000	0:36:32.495000	0:44:46.256000	0:46:27.386000	0:46:04.149000	0:47:58.226000
Postcode sector 251	0:10:11.413000	0:18:23.691000	0:15:11.119000	0:14:56.802000	0:06:22.597000	0:29:43.722000	0:31:32.441000	0:26:15.087000	0:32:03.836000	0:22:54.148000	0:27:39.257000	0:32:02.178000	0:31:02.309000	0:44:16.269000	0:44:58.185000	0:37:01.590000	0:38:07.179000	0:48:12.124000	0:23:25.425000	0:22:44.930000	0:16:36.763000	0:31:31.520000	0:32:14.463000	0:09:14.628000	0:12:28.328000	0:10:08.766000	0:20:01.669000	0:17:30.030000	0:28:59.425000	0:29:04.416000	0:27:51.971000	0:27:42.628000	0:25:30.562000	0:27:56.994000	0:25:45.105000	0:20:05.944000	0:19:03.671000	0:15:31.796000	0:21:21.075000	0:27:20.897000	0:27:41.878000	0:31:22.368000	0:53:52.031000	0:48:53.866000	0:41:44.317000	0:49:58.078000	0:51:39.208000	0:51:15.971000	0:53:10.048000
Postcode sector 138	0:11:27.740000	0:18:29.313000	0:16:27.447000	0:16:13.129000	0:07:38.924000	0:29:49.344000	0:31:38.063000	0:26:20.709000	0:32:09.458000	0:22:59.771000	0:27:44.879000	0:32:07.801000	0:31:07.932000	0:44:21.891000	0:45:03.807000	0:37:07.212000	0:38:12.801000	0:48:17.747000	0:25:45.429000	0:25:04.933000	0:15:25.217000	0:31:37.143000	0:32:20.085000	0:08:03.083000	0:12:33.950000	0:11:03.539000	0:22:36.069000	0:17:35.652000	0:25:06.115000	0:25:26.231000	0:23:58.661000	0:23:49.317000	0:21:37.252000	0:24:03.684000	0:21:51.795000	0:16:36.200000	0:15:33.926000	0:11:38.485000	0:17:27.765000	0:23:27.587000	0:23:48.568000	0:27:52.624000	0:50:12.935000	0:45:14.770000	0:38:05.221000	0:46:18.982000	0:48:00.112000	0:47:36.875000	0:49:30.952000
Postcode sector 139	0:09:09.459000	0:17:21.737000	0:14:09.166000	0:13:54.848000	0:05:20.643000	0:28:41.768000	0:30:30.487000	0:25:13.133000	0:31:01.882000	0:21:52.195000	0:26:37.303000	0:31:00.224000	0:30:00.355000	0:43:14.315000	0:43:56.231000	0:35:59.636000	0:37:05.225000	0:47:10.170000	0:24:31.845000	0:23:51.350000	0:16:07.069000	0:30:29.567000	0:31:12.509000	0:08:44.935000	0:11:26.374000	0:09:35.559000	0:21:08.089000	0:16:28.076000	0:27:26.118000	0:24:23.127000	0:26:18.664000	0:26:09.321000	0:23:57.255000	0:26:23.687000	0:22:38.996000	0:15:24.654000	0:14:22.381000	0:13:58.489000	0:19:47.768000	0:25:47.590000	0:26:08.571000	0:26:41.078000	0:50:18.557000	0:45:20.393000	0:38:10.843000	0:46:24.604000	0:48:05.735000	0:47:42.497000	0:49:36.575000
Postcode sector 252	0:35:43.425000	0:42:41.935000	0:40:43.132000	0:40:28.814000	0:31:54.610000	0:54:01.966000	0:55:50.685000	0:50:33.330000	0:56:22.080000	0:47:12.392000	0:51:57.501000	0:56:20.422000	0:55:20.553000	1:08:34.513000	1:09:16.429000	1:01:19.833000	1:02:25.422000	1:12:30.368000	0:08:24.242000	0:09:01.054000	0:25:42.465000	0:55:49.764000	0:56:32.707000	0:32:18.504000	0:36:46.572000	0:26:30.750000	0:07:52.081000	0:41:48.273000	0:26:12.535000	0:25:04.979000	0:25:05.081000	0:24:55.738000	0:22:43.672000	0:25:10.104000	0:22:58.215000	0:16:06.506000	0:15:04.233000	0:12:44.905000	0:18:34.185000	0:24:34.007000	0:24:54.988000	0:27:22.930000	0:49:10.981000	0:44:12.816000	0:37:03.267000	0:45:17.028000	0:46:58.159000	0:46:34.921000	0:48:28.999000
Postcode sector 253	0:36:11.122000	0:43:09.631000	0:41:10.829000	0:40:56.511000	0:32:22.307000	0:54:29.662000	0:56:18.381000	0:51:01.027000	0:56:49.776000	0:47:40.089000	0:52:25.197000	0:56:48.119000	0:55:48.250000	1:09:02.209000	1:09:44.126000	1:01:47.530000	1:02:53.119000	1:12:58.065000	0:16:43.651000	0:17:20.463000	0:31:47.718000	0:56:17.461000	0:57:00.404000	0:32:46.201000	0:37:14.268000	0:22:36.386000	0:07:39.802000	0:42:15.970000	0:18:47.067000	0:19:07.183000	0:17:39.613000	0:16:39.914000	0:13:30.343000	0:17:44.636000	0:18:42.019000	0:25:41.902000	0:24:39.629000	0:16:36.448000	0:11:43.131000	0:08:34.957000	0:09:34.153000	0:36:58.326000	1:14:31.178000	1:09:33.014000	1:02:23.464000	1:10:37.225000	1:12:18.356000	1:11:55.118000	1:13:49.196000
Postcode sector 254	0:27:15.206000	0:35:27.484000	0:32:14.912000	0:32:00.594000	0:23:26.390000	0:46:47.515000	0:48:36.234000	0:43:18.880000	0:49:07.629000	0:39:57.941000	0:44:43.050000	0:49:05.971000	0:48:06.102000	1:01:20.062000	1:02:01.978000	0:54:05.383000	0:55:10.972000	1:05:15.917000	0:14:09.039000	0:14:45.851000	0:27:10.246000	0:48:35.313000	0:49:18.256000	0:26:09.070000	0:29:32.121000	0:13:33.480000	0:05:05.189000	0:34:33.823000	0:27:06.476000	0:27:26.592000	0:25:59.022000	0:24:59.323000	0:21:49.752000	0:26:04.045000	0:26:29.250000	0:31:47.154000	0:30:44.881000	0:23:16.411000	0:17:58.978000	0:16:54.366000	0:17:53.562000	0:43:03.578000	1:14:58.875000	1:10:00.711000	1:02:51.161000	1:11:04.922000	1:12:46.053000	1:12:22.815000	1:14:16.893000
Postcode sector 255	0:30:19.128000	0:37:17.637000	0:35:18.835000	0:35:04.517000	0:26:30.312000	0:48:37.668000	0:50:26.387000	0:45:09.033000	0:50:57.782000	0:41:48.095000	0:46:33.203000	0:50:56.124000	0:49:56.255000	1:03:10.215000	1:03:52.131000	0:55:55.536000	0:57:01.125000	1:07:06.070000	0:05:17.377000	0:05:58.713000	0:22:26.699000	0:50:25.467000	0:51:08.409000	0:26:54.207000	0:31:22.274000	0:25:16.791000	0:07:22.937000	0:36:23.976000	0:24:31.864000	0:24:51.980000	0:23:24.410000	0:22:24.711000	0:19:15.140000	0:23:29.433000	0:21:51.777000	0:27:09.682000	0:26:07.409000	0:18:38.939000	0:13:21.506000	0:14:19.754000	0:15:18.950000	0:38:26.106000	1:07:16.728000	1:02:18.563000	0:55:09.014000	1:03:22.775000	1:05:03.905000	1:04:40.668000	1:06:34.745000
Postcode sector 140	0:25:18.826000	0:32:17.335000	0:30:18.532000	0:30:04.214000	0:21:30.010000	0:43:37.366000	0:45:26.085000	0:40:08.730000	0:45:57.480000	0:36:47.792000	0:41:32.901000	0:45:55.822000	0:44:55.953000	0:58:09.913000	0:58:51.829000	0:50:55.234000	0:52:00.822000	1:02:05.768000	0:11:50.184000	0:11:28.726000	0:20:55.421000	0:45:25.164000	0:46:08.107000	0:21:53.905000	0:26:21.972000	0:19:52.904000	0:04:24.695000	0:31:23.673000	0:16:38.044000	0:16:58.159000	0:15:30.590000	0:15:21.246000	0:11:30.089000	0:15:35.612000	0:15:26.253000	0:22:26.136000	0:21:23.863000	0:13:20.683000	0:08:27.366000	0:05:45.121000	0:07:39.823000	0:33:42.560000	1:09:06.881000	1:04:08.716000	0:56:59.167000	1:05:12.928000	1:06:54.059000	1:06:30.821000	1:08:24.898000
Postcode sector 256	0:29:16.220000	0:36:14.729000	0:34:15.926000	0:34:01.608000	0:25:27.404000	0:47:34.760000	0:49:23.479000	0:44:06.124000	0:49:54.874000	0:40:45.186000	0:45:30.295000	0:49:53.216000	0:48:53.347000	1:02:07.307000	1:02:49.223000	0:54:52.628000	0:55:58.216000	1:06:03.162000	0:10:01.578000	0:10:38.390000	0:24:52.815000	0:49:22.558000	0:50:05.501000	0:25:51.298000	0:30:19.366000	0:19:52.338000	0:01:13.669000	0:35:21.067000	0:18:51.273000	0:19:11.389000	0:17:43.819000	0:17:34.475000	0:15:22.410000	0:17:48.842000	0:15:36.953000	0:20:54.858000	0:19:52.584000	0:12:24.114000	0:07:06.681000	0:11:52.345000	0:14:19.461000	0:32:11.282000	1:04:06.578000	0:59:08.414000	0:51:58.865000	1:00:12.625000	1:01:53.756000	1:01:30.519000	1:03:24.596000
Postcode sector 257	0:23:46.806000	0:31:59.084000	0:28:46.512000	0:28:32.194000	0:19:57.990000	0:43:19.115000	0:45:07.834000	0:39:50.480000	0:45:39.229000	0:36:29.541000	0:41:14.650000	0:45:37.571000	0:44:37.702000	0:57:51.662000	0:58:33.578000	0:50:36.983000	0:51:42.571000	1:01:47.517000	0:22:11.401000	0:22:48.213000	0:30:02.804000	0:45:06.913000	0:45:49.856000	0:22:40.669000	0:26:03.721000	0:10:05.080000	0:13:07.552000	0:31:05.423000	0:20:24.403000	0:20:44.519000	0:19:16.949000	0:18:17.251000	0:15:07.679000	0:19:21.972000	0:19:34.347000	0:24:52.252000	0:23:49.978000	0:16:21.508000	0:11:04.075000	0:10:12.293000	0:11:11.489000	0:36:08.676000	1:08:03.972000	1:03:05.808000	0:55:56.258000	1:04:10.019000	1:05:51.150000	1:05:27.913000	1:07:21.990000
Postcode sector 258	0:14:54.009000	0:20:01.575000	0:19:53.716000	0:18:00.434000	0:11:05.193000	0:31:21.606000	0:33:10.325000	0:27:52.971000	0:33:41.720000	0:24:32.033000	0:29:17.141000	0:33:40.063000	0:32:40.194000	0:45:54.153000	0:46:36.069000	0:38:39.474000	0:39:45.063000	0:49:50.009000	0:22:52.847000	0:22:12.352000	0:11:57.992000	0:33:09.405000	0:33:52.347000	0:09:38.145000	0:14:06.212000	0:16:53.626000	0:20:59.222000	0:19:07.914000	0:31:19.123000	0:31:39.239000	0:30:11.669000	0:30:02.325000	0:27:17.503000	0:30:16.692000	0:28:04.803000	0:30:02.241000	0:28:59.968000	0:20:07.148000	0:19:34.531000	0:22:22.117000	0:23:21.313000	0:41:18.665000	1:03:48.328000	0:58:50.163000	0:51:40.614000	0:59:54.375000	1:01:35.505000	1:01:12.268000	1:03:06.345000
Postcode sector 141	0:22:58.429000	0:31:10.707000	0:27:58.136000	0:27:43.818000	0:19:09.613000	0:42:30.738000	0:44:19.457000	0:39:02.103000	0:44:50.852000	0:35:41.165000	0:40:26.273000	0:44:49.194000	0:43:49.325000	0:57:03.285000	0:57:45.201000	0:49:48.606000	0:50:54.195000	1:00:59.140000	0:31:00.956000	0:31:37.768000	0:29:14.427000	0:44:18.537000	0:45:01.479000	0:21:52.293000	0:25:15.344000	0:08:14.816000	0:21:57.107000	0:30:17.046000	0:24:33.537000	0:20:55.901000	0:23:26.083000	0:23:16.739000	0:21:04.674000	0:23:31.106000	0:19:11.771000	0:11:57.429000	0:10:55.156000	0:11:05.907000	0:16:55.187000	0:22:55.009000	0:23:15.990000	0:23:13.853000	0:51:50.819000	0:46:52.655000	0:39:43.105000	0:47:56.866000	0:49:37.997000	0:49:14.759000	0:51:08.837000
Postcode sector 142	0:19:36.900000	0:27:49.179000	0:24:36.607000	0:24:22.289000	0:15:48.085000	0:39:09.210000	0:40:57.929000	0:35:40.574000	0:41:29.324000	0:32:19.636000	0:37:04.745000	0:41:27.666000	0:40:27.797000	0:53:41.757000	0:54:23.673000	0:46:27.078000	0:47:32.666000	0:57:37.612000	0:26:58.647000	0:27:35.459000	0:25:52.899000	0:40:57.008000	0:41:39.951000	0:18:30.764000	0:21:53.816000	0:04:53.288000	0:17:54.798000	0:26:55.517000	0:38:45.141000	0:38:12.337000	0:37:37.687000	0:37:28.343000	0:35:16.278000	0:37:42.710000	0:35:30.820000	0:29:13.864000	0:28:11.591000	0:25:17.511000	0:28:24.086000	0:31:11.672000	0:32:10.868000	0:40:30.288000	1:02:59.951000	0:58:01.786000	0:50:52.237000	0:59:05.998000	1:00:47.129000	1:00:23.891000	1:02:17.969000
Postcode sector 143	0:19:02.143000	0:27:14.421000	0:24:01.849000	0:23:47.532000	0:15:13.327000	0:38:34.452000	0:40:23.171000	0:35:05.817000	0:40:54.566000	0:31:44.879000	0:36:29.987000	0:40:52.908000	0:39:53.039000	0:53:06.999000	0:53:48.915000	0:45:52.320000	0:46:57.909000	0:57:02.854000	0:28:48.686000	0:29:25.498000	0:25:18.141000	0:40:22.251000	0:41:05.193000	0:17:56.007000	0:21:19.058000	0:04:18.530000	0:19:44.836000	0:26:20.760000	0:35:23.612000	0:34:50.808000	0:34:16.158000	0:34:06.814000	0:31:54.749000	0:34:21.181000	0:32:09.292000	0:25:52.336000	0:24:50.062000	0:21:55.982000	0:24:21.776000	0:27:09.362000	0:28:08.558000	0:37:08.760000	0:59:38.422000	0:54:40.258000	0:47:30.709000	0:55:44.469000	0:57:25.600000	0:57:02.363000	0:58:56.440000
Postcode sector 144	0:17:46.821000	0:25:59.099000	0:22:46.528000	0:22:32.210000	0:13:58.005000	0:37:19.130000	0:39:07.850000	0:33:50.495000	0:39:39.245000	0:30:29.557000	0:35:14.665000	0:39:37.587000	0:38:37.718000	0:51:51.677000	0:52:33.594000	0:44:36.998000	0:45:42.587000	0:55:47.533000	0:27:33.364000	0:28:10.176000	0:24:02.820000	0:39:06.929000	0:39:49.872000	0:16:40.685000	0:20:03.736000	0:00:54.008000	0:18:29.515000	0:25:05.438000	0:34:48.855000	0:34:16.051000	0:33:41.401000	0:33:32.057000	0:31:19.991000	0:33:46.424000	0:31:34.534000	0:25:17.578000	0:24:15.305000	0:21:21.225000	0:26:11.815000	0:28:59.401000	0:29:58.597000	0:36:34.002000	0:59:03.665000	0:54:05.500000	0:46:55.951000	0:55:09.712000	0:56:50.843000	0:56:27.605000	0:58:21.682000
Postcode sector 145	0:15:02.372000	0:23:14.650000	0:20:02.079000	0:19:47.761000	0:11:13.556000	0:34:34.681000	0:36:23.400000	0:31:06.046000	0:36:54.795000	0:27:45.108000	0:32:30.216000	0:36:53.137000	0:35:53.268000	0:49:07.228000	0:49:49.144000	0:41:52.549000	0:42:58.138000	0:53:03.083000	0:29:17.963000	0:28:37.468000	0:21:18.370000	0:36:22.480000	0:37:05.422000	0:13:56.236000	0:17:19.287000	0:06:19.456000	0:20:56.142000	0:22:20.989000	0:33:33.533000	0:33:00.729000	0:32:26.079000	0:32:16.735000	0:30:04.670000	0:32:31.102000	0:30:19.213000	0:24:02.256000	0:22:59.983000	0:20:05.903000	0:24:56.493000	0:27:44.079000	0:28:43.275000	0:35:18.680000	0:57:48.343000	0:52:50.179000	0:45:40.629000	0:53:54.390000	0:55:35.521000	0:55:12.283000	0:57:06.361000
Postcode sector 259	0:18:32.292000	0:26:44.571000	0:23:31.999000	0:23:17.681000	0:14:43.476000	0:38:04.602000	0:39:53.321000	0:34:35.966000	0:40:24.716000	0:31:15.028000	0:36:00.137000	0:40:23.058000	0:39:23.189000	0:52:37.149000	0:53:19.065000	0:45:22.469000	0:46:28.058000	0:56:33.004000	0:29:28.972000	0:30:05.784000	0:24:48.291000	0:39:52.400000	0:40:35.343000	0:17:26.156000	0:20:49.208000	0:01:48.426000	0:20:25.123000	0:25:50.909000	0:30:58.653000	0:30:16.280000	0:29:51.199000	0:29:41.855000	0:27:29.790000	0:29:56.222000	0:27:44.333000	0:21:17.807000	0:20:15.534000	0:17:31.023000	0:23:20.303000	0:29:20.124000	0:29:41.106000	0:32:34.231000	0:55:03.894000	0:50:05.729000	0:42:56.180000	0:51:09.941000	0:52:51.072000	0:52:27.834000	0:54:21.912000
Postcode sector 89	0:10:53.817000	0:09:15.358000	0:16:00.103000	0:12:40.339000	0:11:27.943000	0:26:01.512000	0:27:50.231000	0:22:32.876000	0:28:21.626000	0:19:11.938000	0:23:57.047000	0:22:53.845000	0:27:20.099000	0:35:07.936000	0:35:49.852000	0:27:53.257000	0:30:52.936000	0:39:03.791000	0:32:34.646000	0:31:54.151000	0:21:37.719000	0:27:49.310000	0:23:06.130000	0:12:53.273000	0:03:56.205000	0:19:15.743000	0:30:41.021000	0:08:21.697000	0:34:28.573000	0:33:46.200000	0:33:21.119000	0:33:11.775000	0:30:59.710000	0:33:26.142000	0:31:14.253000	0:24:47.728000	0:23:45.454000	0:21:00.943000	0:26:50.223000	0:29:39.687000	0:30:38.883000	0:36:04.152000	0:58:33.814000	0:53:35.650000	0:46:26.100000	0:54:39.861000	0:56:20.992000	0:55:57.754000	0:57:51.832000
Postcode sector 52	0:07:57.163000	0:12:55.744000	0:12:21.624000	0:09:01.860000	0:10:43.358000	0:22:23.033000	0:24:11.752000	0:18:54.397000	0:24:43.147000	0:15:33.459000	0:20:18.568000	0:26:34.231000	0:23:41.620000	0:38:48.322000	0:38:07.018000	0:31:33.643000	0:30:46.489000	0:42:44.177000	0:31:50.061000	0:31:09.566000	0:20:53.134000	0:24:10.831000	0:26:46.516000	0:12:08.689000	0:03:01.399000	0:18:31.159000	0:29:56.437000	0:12:02.083000	0:34:15.336000	0:30:35.628000	0:33:07.882000	0:32:58.538000	0:30:46.473000	0:33:12.905000	0:28:51.498000	0:21:37.156000	0:20:34.883000	0:20:47.706000	0:26:36.986000	0:32:36.808000	0:32:57.789000	0:32:53.580000	0:41:04.602000	0:36:06.437000	0:28:56.888000	0:37:10.649000	0:38:51.780000	0:38:28.542000	0:40:22.619000
Postcode sector 146	0:13:19.630000	0:11:18.993000	0:18:19.523000	0:14:44.301000	0:13:53.756000	0:28:20.931000	0:30:09.650000	0:24:52.296000	0:30:41.045000	0:21:31.358000	0:26:16.466000	0:24:18.101000	0:29:39.518000	0:36:32.192000	0:37:14.108000	0:29:17.513000	0:32:17.191000	0:40:28.047000	0:35:00.460000	0:34:19.964000	0:24:03.533000	0:30:08.730000	0:24:30.386000	0:15:19.087000	0:04:59.118000	0:21:41.557000	0:33:06.835000	0:09:45.952000	0:33:30.751000	0:29:51.044000	0:32:23.297000	0:32:13.954000	0:30:01.888000	0:32:28.320000	0:28:06.913000	0:20:52.571000	0:19:50.298000	0:20:03.121000	0:25:52.401000	0:31:52.223000	0:32:13.204000	0:32:08.995000	0:44:44.988000	0:39:46.823000	0:32:37.274000	0:40:51.035000	0:42:32.166000	0:42:08.928000	0:44:03.005000
Postcode sector 147	0:15:53.100000	0:15:54.531000	0:15:07.347000	0:11:42.233000	0:18:24.636000	0:25:08.756000	0:25:09.714000	0:21:40.120000	0:27:28.870000	0:18:19.182000	0:23:04.291000	0:28:53.639000	0:26:27.343000	0:41:07.730000	0:34:27.707000	0:30:41.304000	0:27:07.299000	0:43:35.223000	0:39:31.340000	0:38:50.844000	0:28:34.413000	0:26:56.554000	0:29:05.924000	0:19:49.967000	0:07:54.454000	0:26:12.437000	0:37:37.715000	0:14:21.490000	0:36:41.150000	0:33:01.442000	0:35:33.696000	0:35:24.352000	0:33:12.286000	0:35:38.718000	0:31:17.311000	0:24:02.969000	0:23:00.696000	0:23:13.520000	0:29:02.800000	0:35:02.621000	0:35:23.603000	0:35:19.393000	0:42:28.857000	0:37:30.693000	0:30:21.143000	0:38:34.904000	0:40:16.035000	0:39:52.797000	0:41:46.875000
Postcode sector 148	0:12:22.848000	0:14:03.304000	0:16:16.218000	0:10:22.956000	0:13:57.086000	0:26:22.894000	0:28:11.613000	0:22:54.259000	0:28:43.008000	0:19:33.321000	0:24:18.429000	0:27:41.792000	0:27:41.481000	0:39:55.882000	0:38:55.257000	0:32:41.203000	0:31:34.849000	0:43:51.738000	0:35:03.790000	0:34:23.294000	0:24:06.863000	0:28:10.693000	0:27:54.077000	0:15:22.417000	0:03:26.904000	0:21:44.887000	0:33:10.165000	0:13:09.643000	0:41:12.030000	0:37:32.322000	0:40:04.576000	0:39:55.232000	0:37:43.166000	0:40:09.599000	0:35:48.192000	0:28:33.850000	0:27:31.576000	0:27:44.400000	0:33:33.680000	0:39:33.501000	0:39:54.483000	0:39:50.274000	0:43:52.649000	0:38:54.485000	0:34:56.681000	0:42:56.452000	0:44:14.854000	0:42:03.551000	0:43:10.667000
Postcode sector 90	0:06:56.212000	0:12:21.334000	0:11:20.673000	0:08:00.908000	0:09:42.407000	0:21:22.081000	0:23:10.800000	0:17:53.446000	0:23:42.195000	0:14:32.508000	0:19:17.616000	0:25:59.821000	0:22:40.668000	0:38:13.912000	0:37:06.066000	0:30:59.232000	0:29:45.538000	0:42:09.767000	0:30:49.110000	0:30:08.615000	0:19:52.183000	0:23:09.880000	0:26:12.106000	0:11:07.737000	0:03:53.598000	0:17:30.207000	0:28:55.485000	0:11:27.672000	0:36:44.480000	0:33:04.772000	0:35:37.026000	0:35:27.682000	0:33:15.616000	0:35:42.048000	0:31:20.641000	0:24:06.299000	0:23:04.026000	0:23:16.850000	0:29:06.130000	0:35:05.951000	0:35:26.933000	0:35:22.723000	0:45:52.548000	0:40:54.384000	0:33:44.834000	0:41:58.595000	0:43:39.726000	0:43:16.488000	0:45:10.566000
Postcode sector 260	0:20:56.916000	0:10:28.610000	0:25:56.623000	0:24:05.787000	0:17:08.100000	0:37:26.959000	0:39:15.679000	0:33:58.324000	0:39:47.073000	0:30:37.386000	0:35:22.494000	0:28:26.510000	0:38:45.547000	0:40:40.601000	0:41:22.517000	0:33:25.922000	0:36:25.601000	0:44:36.456000	0:36:56.488000	0:36:15.993000	0:25:59.561000	0:39:14.758000	0:23:27.074000	0:09:02.944000	0:15:51.723000	0:24:55.901000	0:35:02.864000	0:13:35.887000	0:32:29.800000	0:28:50.092000	0:31:22.346000	0:31:13.002000	0:29:00.937000	0:31:27.369000	0:27:05.962000	0:19:51.620000	0:18:49.347000	0:19:02.170000	0:24:51.450000	0:30:51.272000	0:31:12.253000	0:31:08.044000	0:44:10.577000	0:39:12.413000	0:32:02.863000	0:40:16.624000	0:41:57.755000	0:41:34.517000	0:43:28.595000
Postcode sector 261	0:13:25.862000	0:17:10.104000	0:18:25.568000	0:16:34.732000	0:09:37.046000	0:29:55.905000	0:31:44.624000	0:26:27.270000	0:32:16.019000	0:23:06.332000	0:27:51.440000	0:32:14.361000	0:31:14.492000	0:44:28.452000	0:45:10.368000	0:37:13.773000	0:38:19.362000	0:48:24.307000	0:29:21.292000	0:28:40.796000	0:18:24.365000	0:31:43.704000	0:28:56.797000	0:03:00.824000	0:12:40.511000	0:17:24.847000	0:27:27.667000	0:17:42.213000	0:38:37.178000	0:34:57.471000	0:37:29.724000	0:37:20.380000	0:35:08.315000	0:37:34.747000	0:33:13.340000	0:25:58.998000	0:24:56.725000	0:25:09.548000	0:30:58.828000	0:36:58.650000	0:37:19.631000	0:37:15.422000	0:46:37.267000	0:41:39.102000	0:34:29.553000	0:42:43.314000	0:44:24.444000	0:44:01.207000	0:45:55.284000
Postcode sector 262	0:15:19.904000	0:20:27.471000	0:20:19.611000	0:18:26.329000	0:11:31.088000	0:31:47.502000	0:33:36.221000	0:28:18.866000	0:34:07.616000	0:24:57.928000	0:29:43.037000	0:34:05.958000	0:33:06.089000	0:46:20.049000	0:47:01.965000	0:39:05.370000	0:40:10.958000	0:50:15.904000	0:27:49.645000	0:27:09.150000	0:17:46.594000	0:33:35.300000	0:32:11.092000	0:08:59.284000	0:14:32.108000	0:17:16.721000	0:25:56.020000	0:19:33.809000	0:31:01.981000	0:27:22.274000	0:29:54.527000	0:29:45.184000	0:27:33.118000	0:29:59.550000	0:25:38.143000	0:18:23.801000	0:17:21.528000	0:17:34.352000	0:23:23.631000	0:29:23.453000	0:29:44.434000	0:29:40.225000	0:50:25.118000	0:45:26.953000	0:38:17.404000	0:46:31.165000	0:48:12.296000	0:47:49.058000	0:49:43.135000
Postcode sector 149	0:16:09.041000	0:14:36.603000	0:21:08.747000	0:19:17.911000	0:12:20.225000	0:32:39.084000	0:34:27.803000	0:29:10.449000	0:34:59.198000	0:25:49.511000	0:30:34.619000	0:32:34.503000	0:33:57.671000	0:44:48.594000	0:45:30.510000	0:37:33.915000	0:40:33.594000	0:48:44.449000	0:32:04.471000	0:31:23.975000	0:21:07.544000	0:34:26.883000	0:25:24.609000	0:04:54.678000	0:15:23.690000	0:20:08.026000	0:30:10.846000	0:17:43.881000	0:29:30.335000	0:26:44.504000	0:28:22.881000	0:28:13.537000	0:26:01.472000	0:28:27.904000	0:25:00.373000	0:17:46.031000	0:16:43.758000	0:16:02.705000	0:21:51.985000	0:27:51.807000	0:28:12.788000	0:29:02.455000	0:52:16.714000	0:47:18.550000	0:40:09.001000	0:48:22.761000	0:50:03.892000	0:49:40.655000	0:51:34.732000
Postcode sector 263	0:10:19.557000	0:15:29.569000	0:15:19.264000	0:13:28.428000	0:06:30.741000	0:26:49.600000	0:28:38.320000	0:23:20.965000	0:29:09.715000	0:20:00.027000	0:24:45.135000	0:29:08.057000	0:28:08.188000	0:41:22.147000	0:42:04.064000	0:34:07.468000	0:35:13.057000	0:45:18.003000	0:27:40.945000	0:27:00.450000	0:16:44.018000	0:28:37.399000	0:29:20.342000	0:04:06.391000	0:09:34.206000	0:14:18.542000	0:25:47.320000	0:14:35.908000	0:33:45.161000	0:30:05.453000	0:32:37.707000	0:32:28.363000	0:30:16.297000	0:32:42.730000	0:28:21.323000	0:21:06.981000	0:20:04.707000	0:20:17.531000	0:26:06.811000	0:32:06.632000	0:32:27.614000	0:32:23.405000	0:50:45.260000	0:45:47.095000	0:38:37.546000	0:46:51.307000	0:48:32.438000	0:48:09.200000	0:50:03.278000
Postcode sector 264	0:11:22.806000	0:16:32.818000	0:16:22.512000	0:14:31.676000	0:07:33.990000	0:27:52.849000	0:29:41.568000	0:24:24.214000	0:30:12.963000	0:21:03.276000	0:25:48.384000	0:30:11.306000	0:29:11.436000	0:42:25.396000	0:43:07.312000	0:35:10.717000	0:36:16.306000	0:46:21.251000	0:28:44.194000	0:28:03.699000	0:17:47.267000	0:29:40.648000	0:30:23.590000	0:05:36.929000	0:10:37.455000	0:15:21.791000	0:26:50.569000	0:15:39.157000	0:29:21.635000	0:25:41.927000	0:28:14.181000	0:28:04.837000	0:25:52.772000	0:28:19.204000	0:23:57.797000	0:16:43.455000	0:15:41.182000	0:15:54.005000	0:21:43.285000	0:27:43.107000	0:28:04.088000	0:27:59.879000	0:47:18.813000	0:42:20.649000	0:35:11.099000	0:43:24.860000	0:45:05.991000	0:44:42.753000	0:46:36.831000
Postcode sector 150	0:09:26.583000	0:13:52.282000	0:15:32.279000	0:11:51.078000	0:10:13.060000	0:27:06.721000	0:28:55.440000	0:23:38.086000	0:29:26.835000	0:20:17.148000	0:25:02.256000	0:27:30.770000	0:28:25.308000	0:39:44.860000	0:40:26.776000	0:32:30.181000	0:35:29.860000	0:43:40.716000	0:31:23.264000	0:30:42.769000	0:20:26.337000	0:28:54.520000	0:27:43.055000	0:07:06.368000	0:07:56.919000	0:18:00.861000	0:29:29.639000	0:12:58.621000	0:30:24.884000	0:26:45.176000	0:29:17.430000	0:29:08.086000	0:26:56.021000	0:29:22.453000	0:25:01.046000	0:17:46.704000	0:16:44.430000	0:16:57.254000	0:22:46.534000	0:28:46.355000	0:29:07.337000	0:29:03.128000	0:48:22.062000	0:43:23.897000	0:36:14.348000	0:44:28.109000	0:46:09.240000	0:45:46.002000	0:47:40.080000
Postcode sector 265	0:13:55.746000	0:12:18.736000	0:19:23.210000	0:16:03.446000	0:14:55.335000	0:29:24.619000	0:31:13.338000	0:25:55.983000	0:31:44.733000	0:22:35.045000	0:27:20.154000	0:27:02.776000	0:30:43.206000	0:39:16.867000	0:39:58.783000	0:32:02.188000	0:35:01.867000	0:43:12.722000	0:36:05.539000	0:35:25.043000	0:25:08.612000	0:31:12.417000	0:27:15.061000	0:11:48.643000	0:08:58.116000	0:22:43.135000	0:34:11.914000	0:12:30.628000	0:33:03.954000	0:29:24.246000	0:31:56.500000	0:31:47.156000	0:29:35.091000	0:32:01.523000	0:27:40.116000	0:20:25.774000	0:19:23.501000	0:19:36.324000	0:25:25.604000	0:31:25.426000	0:31:46.407000	0:31:42.198000	0:45:41.526000	0:40:43.362000	0:33:33.812000	0:41:47.573000	0:43:28.704000	0:43:05.466000	0:44:59.544000
Postcode sector 151	0:10:09.881000	0:11:07.041000	0:16:15.577000	0:12:34.375000	0:10:43.119000	0:26:29.595000	0:28:18.314000	0:23:00.960000	0:28:49.709000	0:19:40.022000	0:24:25.130000	0:24:45.529000	0:27:48.183000	0:36:59.619000	0:37:41.535000	0:29:44.940000	0:32:44.619000	0:40:55.474000	0:31:49.823000	0:31:09.327000	0:20:52.896000	0:28:17.394000	0:24:57.813000	0:12:08.450000	0:04:27.149000	0:18:30.920000	0:29:56.198000	0:10:13.380000	0:37:46.229000	0:34:06.521000	0:36:38.775000	0:36:29.431000	0:34:17.365000	0:36:43.797000	0:32:22.390000	0:25:08.048000	0:24:05.775000	0:24:18.599000	0:30:07.879000	0:36:07.700000	0:36:28.681000	0:36:24.472000	0:45:13.533000	0:40:15.368000	0:33:05.819000	0:41:19.580000	0:43:00.710000	0:42:37.473000	0:44:31.550000
Postcode sector 152	0:08:54.498000	0:11:46.467000	0:13:18.958000	0:09:59.194000	0:10:08.357000	0:23:20.367000	0:25:09.086000	0:19:51.732000	0:25:40.481000	0:16:30.793000	0:21:15.902000	0:25:24.954000	0:24:38.954000	0:37:39.045000	0:38:20.961000	0:30:24.366000	0:31:43.823000	0:41:34.900000	0:32:46.271000	0:32:05.776000	0:21:49.344000	0:25:08.165000	0:25:37.239000	0:10:57.105000	0:05:08.348000	0:19:27.368000	0:30:52.646000	0:10:52.805000	0:33:30.513000	0:29:50.805000	0:32:23.059000	0:32:13.715000	0:30:01.650000	0:32:28.082000	0:28:06.675000	0:20:52.333000	0:19:50.059000	0:20:02.883000	0:25:52.163000	0:31:51.984000	0:32:12.966000	0:32:08.757000	0:42:56.285000	0:37:58.120000	0:30:48.571000	0:39:02.332000	0:40:43.463000	0:40:20.225000	0:42:14.303000
Postcode sector 153	0:10:51.902000	0:12:35.517000	0:16:19.365000	0:12:59.601000	0:12:03.469000	0:26:20.774000	0:28:09.493000	0:22:52.139000	0:28:40.888000	0:19:31.200000	0:24:16.309000	0:26:14.004000	0:27:39.361000	0:38:28.095000	0:39:10.011000	0:31:13.416000	0:34:13.094000	0:42:23.950000	0:33:35.321000	0:32:54.826000	0:22:38.394000	0:28:08.572000	0:26:26.289000	0:10:56.507000	0:06:12.647000	0:20:16.418000	0:31:41.696000	0:11:41.855000	0:34:26.961000	0:30:47.253000	0:33:19.507000	0:33:10.163000	0:30:58.098000	0:33:24.530000	0:29:03.123000	0:21:48.781000	0:20:46.508000	0:20:59.331000	0:26:48.611000	0:32:48.433000	0:33:09.414000	0:33:05.205000	0:43:35.710000	0:38:37.546000	0:31:27.997000	0:39:41.757000	0:41:22.888000	0:40:59.651000	0:42:53.728000
Postcode sector 266	0:12:57.321000	0:10:46.199000	0:18:03.607000	0:14:43.843000	0:13:31.447000	0:28:05.016000	0:29:53.735000	0:24:36.380000	0:30:25.130000	0:21:15.442000	0:26:00.551000	0:24:57.350000	0:29:23.603000	0:37:11.440000	0:37:53.356000	0:29:56.761000	0:32:56.440000	0:41:07.295000	0:34:38.150000	0:33:57.655000	0:23:41.223000	0:29:52.814000	0:25:09.634000	0:11:34.881000	0:07:27.407000	0:21:19.248000	0:32:44.525000	0:10:25.201000	0:35:16.011000	0:31:36.303000	0:34:08.557000	0:33:59.213000	0:31:47.148000	0:34:13.580000	0:29:52.173000	0:22:37.831000	0:21:35.558000	0:21:48.381000	0:27:37.661000	0:33:37.483000	0:33:58.464000	0:33:54.255000	0:44:24.760000	0:39:26.596000	0:32:17.047000	0:40:30.807000	0:42:11.938000	0:41:48.701000	0:43:42.778000
Postcode sector 267	0:39:58.792000	0:28:48.936000	0:44:58.499000	0:42:53.040000	0:36:09.977000	0:56:14.213000	0:56:04.351000	0:52:45.578000	0:58:34.327000	0:49:24.640000	0:54:09.748000	0:31:44.737000	0:57:32.800000	0:43:58.828000	0:55:56.233000	0:45:42.521000	0:51:42.377000	0:47:54.683000	0:53:23.315000	0:52:42.820000	0:36:00.146000	0:58:02.012000	0:15:13.051000	0:28:33.864000	0:35:39.329000	0:41:55.609000	0:51:29.690000	0:29:07.717000	0:36:18.840000	0:32:39.133000	0:35:11.386000	0:35:02.042000	0:32:49.977000	0:35:16.409000	0:30:55.002000	0:23:40.660000	0:22:38.387000	0:22:51.210000	0:28:40.490000	0:34:40.312000	0:35:01.293000	0:34:57.084000	0:43:08.106000	0:38:09.941000	0:31:00.392000	0:39:14.153000	0:40:55.284000	0:40:32.046000	0:42:26.124000
Postcode sector 268	0:30:30.201000	0:23:36.596000	0:35:29.908000	0:33:36.626000	0:26:41.386000	0:46:57.799000	0:48:46.518000	0:43:29.164000	0:49:17.913000	0:40:08.225000	0:44:53.334000	0:33:04.510000	0:48:16.386000	0:45:18.601000	0:53:40.493000	0:45:43.897000	0:48:43.576000	0:49:14.456000	0:43:54.724000	0:43:14.229000	0:32:10.172000	0:48:45.597000	0:16:26.478000	0:22:04.838000	0:29:42.405000	0:32:27.018000	0:42:01.099000	0:25:05.807000	0:50:09.634000	0:45:02.703000	0:48:57.031000	0:50:45.724000	0:51:35.142000	0:48:05.294000	0:44:58.615000	0:36:11.247000	0:39:15.571000	0:41:36.375000	0:47:25.655000	0:53:25.476000	0:53:46.458000	0:39:40.146000	0:53:04.536000	0:50:07.922000	0:37:47.780000	0:46:01.541000	0:47:42.672000	0:47:19.434000	0:50:42.057000
Postcode sector 269	0:32:53.090000	0:38:00.657000	0:37:52.797000	0:35:59.515000	0:29:04.274000	0:49:20.688000	0:51:09.407000	0:45:52.052000	0:51:40.802000	0:42:31.114000	0:47:16.223000	0:51:39.144000	0:50:39.275000	1:03:53.235000	1:04:35.151000	0:56:38.556000	0:57:44.144000	1:07:49.090000	0:31:59.693000	0:31:19.198000	0:12:01.380000	0:51:08.486000	0:43:27.399000	0:27:37.226000	0:32:05.294000	0:34:52.707000	0:36:14.595000	0:37:06.995000	0:45:35.414000	0:41:12.729000	0:44:27.960000	0:44:18.616000	0:42:06.551000	0:44:15.321000	0:40:11.576000	0:32:21.273000	0:31:54.960000	0:32:07.784000	0:37:57.064000	0:43:56.885000	0:44:17.867000	0:35:50.173000	0:54:24.309000	0:51:27.695000	0:39:07.553000	0:47:21.314000	0:49:02.445000	0:48:39.207000	0:52:01.830000
Postcode sector 270	0:27:54.170000	0:33:01.736000	0:32:53.876000	0:31:00.594000	0:24:05.354000	0:44:21.767000	0:46:10.486000	0:40:53.132000	0:46:41.881000	0:37:32.194000	0:42:17.302000	0:46:40.223000	0:45:40.354000	0:58:54.314000	0:59:36.230000	0:51:39.635000	0:52:45.224000	1:02:50.169000	0:27:00.773000	0:26:20.278000	0:07:02.459000	0:46:09.566000	0:42:50.346000	0:22:38.306000	0:27:06.373000	0:29:53.787000	0:31:15.674000	0:32:08.075000	0:26:10.868000	0:21:03.937000	0:24:58.265000	0:26:46.958000	0:28:36.688000	0:24:06.528000	0:20:59.849000	0:12:12.481000	0:15:16.805000	0:25:23.121000	0:25:35.191000	0:32:01.855000	0:31:06.407000	0:10:42.280000	1:09:49.900000	1:04:51.736000	0:57:42.186000	1:05:55.947000	1:07:37.078000	1:07:13.840000	1:09:07.918000
Postcode sector 271	0:36:09.978000	0:41:17.545000	0:41:09.685000	0:39:16.403000	0:32:21.163000	0:52:37.576000	0:54:26.295000	0:49:08.940000	0:54:57.690000	0:45:48.002000	0:50:33.111000	0:54:56.032000	0:53:56.163000	1:07:10.123000	1:07:52.039000	0:59:55.444000	1:01:01.032000	1:11:05.978000	0:35:56.002000	0:35:15.507000	0:15:57.689000	0:54:25.374000	0:41:01.703000	0:29:49.358000	0:35:22.182000	0:38:06.795000	0:40:10.904000	0:40:23.883000	0:21:11.948000	0:16:05.016000	0:19:59.344000	0:21:48.037000	0:23:37.767000	0:19:07.608000	0:16:00.928000	0:07:13.560000	0:10:16.848000	0:19:05.818000	0:20:36.271000	0:27:02.934000	0:26:07.487000	0:10:42.460000	1:04:50.980000	0:59:52.815000	0:52:43.266000	1:00:57.027000	1:02:38.158000	1:02:14.920000	1:04:08.998000
Postcode sector 272	0:41:10.920000	0:28:53.337000	0:46:17.206000	0:42:57.442000	0:40:48.954000	0:56:18.615000	0:56:08.752000	0:52:49.979000	0:58:38.729000	0:49:29.041000	0:54:14.150000	0:31:49.139000	0:57:37.202000	0:44:03.230000	0:56:00.635000	0:45:46.923000	0:51:46.778000	0:47:59.085000	0:58:02.292000	0:57:21.797000	0:47:05.365000	0:58:06.413000	0:14:32.542000	0:32:52.762000	0:35:43.731000	0:46:34.586000	0:56:08.667000	0:29:12.119000	0:30:07.177000	0:25:00.246000	0:28:54.574000	0:30:43.267000	0:32:32.997000	0:28:02.837000	0:24:56.158000	0:16:08.790000	0:19:13.114000	0:29:19.430000	0:29:31.500000	0:35:58.164000	0:35:02.717000	0:17:34.311000	1:13:06.788000	1:08:08.624000	1:00:59.075000	1:09:12.835000	1:10:53.966000	1:10:30.729000	1:12:24.806000
Postcode sector 154	0:28:44.492000	0:16:26.910000	0:33:50.779000	0:30:31.014000	0:29:18.618000	0:43:52.187000	0:43:42.325000	0:40:23.552000	0:46:12.301000	0:37:02.614000	0:41:47.722000	0:19:22.711000	0:45:10.774000	0:31:36.802000	0:43:34.207000	0:33:20.495000	0:39:20.351000	0:35:32.657000	0:50:25.322000	0:49:44.826000	0:39:28.395000	0:45:39.986000	0:03:33.077000	0:26:01.191000	0:23:17.303000	0:37:06.419000	0:48:31.697000	0:16:45.691000	0:59:42.982000	0:56:03.275000	0:58:35.528000	0:58:26.184000	0:56:14.119000	0:58:40.551000	0:54:19.144000	0:47:04.802000	0:46:02.529000	0:46:15.352000	0:52:04.632000	0:58:04.454000	0:58:25.435000	0:51:54.477000	0:53:08.937000	0:50:12.323000	0:37:52.181000	0:46:05.942000	0:47:47.073000	0:47:23.835000	0:50:46.459000
Postcode sector 91	0:29:18.940000	0:17:01.358000	0:34:25.227000	0:31:05.462000	0:29:53.066000	0:44:26.635000	0:44:16.773000	0:40:58	0:46:46.749000	0:37:37.062000	0:42:22.170000	0:19:57.159000	0:45:45.223000	0:32:11.250000	0:44:08.655000	0:33:54.943000	0:39:54.799000	0:36:07.105000	0:50:37.659000	0:49:57.164000	0:39:40.732000	0:46:14.434000	0:04:56.070000	0:23:42.401000	0:23:51.751000	0:37:40.867000	0:48:44.034000	0:17:20.139000	0:52:06.012000	0:48:26.304000	0:50:58.558000	0:50:49.214000	0:48:37.148000	0:51:03.581000	0:46:42.174000	0:39:27.832000	0:38:25.558000	0:38:38.382000	0:44:27.662000	0:50:27.483000	0:50:48.465000	0:50:40.835000	0:40:42.510000	0:37:45.896000	0:25:25.754000	0:33:39.515000	0:35:20.646000	0:34:57.408000	0:38:20.031000
Postcode sector 30	0:31:29.081000	0:19:11.499000	0:36:35.368000	0:33:15.603000	0:32:03.207000	0:46:36.776000	0:46:26.914000	0:43:08.141000	0:48:56.890000	0:39:47.203000	0:44:32.311000	0:22:07.300000	0:47:55.363000	0:34:21.391000	0:46:18.796000	0:36:05.084000	0:42:04.940000	0:38:17.246000	0:51:48.419000	0:51:07.923000	0:40:51.492000	0:48:24.575000	0:01:37.522000	0:26:09.615000	0:26:01.892000	0:39:51.008000	0:49:54.794000	0:19:30.280000	0:52:18.349000	0:48:38.641000	0:51:10.895000	0:51:01.551000	0:48:49.486000	0:51:15.918000	0:46:54.511000	0:39:40.169000	0:38:37.896000	0:38:50.719000	0:44:39.999000	0:50:39.821000	0:51:00.802000	0:48:46.986000	0:41:16.958000	0:38:20.344000	0:26:00.202000	0:34:13.963000	0:35:55.094000	0:35:31.856000	0:38:54.479000
Postcode sector 155	0:34:08.995000	0:21:51.412000	0:39:15.281000	0:35:55.517000	0:34:43.121000	0:49:16.690000	0:49:06.827000	0:45:48.055000	0:51:36.804000	0:42:27.116000	0:47:12.225000	0:24:47.214000	0:50:35.277000	0:37:01.305000	0:48:58.710000	0:38:44.998000	0:44:44.853000	0:40:57.160000	0:55:44.703000	0:55:04.207000	0:44:47.776000	0:51:04.488000	0:03:52.739000	0:29:34.526000	0:28:41.806000	0:42:30.922000	0:53:51.078000	0:22:10.194000	0:53:29.108000	0:49:49.401000	0:52:21.654000	0:52:12.311000	0:50:00.245000	0:52:26.677000	0:48:05.270000	0:40:50.928000	0:39:48.655000	0:40:01.479000	0:45:50.758000	0:51:50.580000	0:52:11.561000	0:48:16.904000	0:43:27.099000	0:40:30.484000	0:28:10.343000	0:36:24.104000	0:38:05.235000	0:37:41.997000	0:41:04.620000
Postcode sector 156	0:29:45.876000	0:17:28.294000	0:34:52.162000	0:31:32.398000	0:30:20.002000	0:44:53.571000	0:44:43.708000	0:41:24.936000	0:47:13.685000	0:38:03.998000	0:42:49.106000	0:20:24.095000	0:46:12.158000	0:32:38.186000	0:44:35.591000	0:34:21.879000	0:40:21.735000	0:36:34.041000	0:51:26.706000	0:50:46.210000	0:40:29.779000	0:46:41.370000	0:03:37.548000	0:27:25.535000	0:24:18.687000	0:38:07.803000	0:49:33.081000	0:17:47.075000	0:57:25.393000	0:53:45.685000	0:56:17.939000	0:56:08.595000	0:53:56.529000	0:56:22.962000	0:52:01.555000	0:44:47.212000	0:43:44.939000	0:43:57.763000	0:49:47.043000	0:55:46.864000	0:56:07.846000	0:52:13.188000	0:46:07.012000	0:43:10.398000	0:30:50.257000	0:39:04.017000	0:40:45.148000	0:40:21.911000	0:43:44.534000
Postcode sector 273	0:34:07.637000	0:21:50.055000	0:39:13.923000	0:35:54.159000	0:34:41.763000	0:49:15.332000	0:49:05.469000	0:45:46.697000	0:51:35.446000	0:42:25.758000	0:47:10.867000	0:24:45.856000	0:50:33.919000	0:36:59.947000	0:48:57.352000	0:38:43.640000	0:44:43.495000	0:40:55.802000	0:54:37.067000	0:53:56.572000	0:43:40.140000	0:51:03.130000	0:03:51.381000	0:28:26.890000	0:28:40.448000	0:42:29.564000	0:52:43.442000	0:22:08.836000	0:53:07.395000	0:49:27.688000	0:51:59.941000	0:51:50.598000	0:49:38.532000	0:52:04.964000	0:47:43.557000	0:40:29.215000	0:39:26.942000	0:39:39.766000	0:45:29.045000	0:51:28.867000	0:51:49.848000	0:51:38.815000	0:41:43.894000	0:38:47.279000	0:26:27.138000	0:34:40.899000	0:36:22.029000	0:35:58.792000	0:39:21.415000
Postcode sector 157	0:29:35.543000	0:17:17.961000	0:34:41.829000	0:31:22.065000	0:30:09.669000	0:44:43.238000	0:44:33.375000	0:41:14.603000	0:47:03.352000	0:37:53.664000	0:42:38.773000	0:20:13.762000	0:46:01.825000	0:32:27.853000	0:44:25.258000	0:34:11.546000	0:40:11.401000	0:36:23.708000	0:51:16.372000	0:50:35.877000	0:40:19.445000	0:46:31.036000	0:06:12.865000	0:27:12.976000	0:24:08.354000	0:37:57.470000	0:49:22.748000	0:17:36.742000	0:56:17.757000	0:52:38.049000	0:55:10.303000	0:55:00.959000	0:52:48.894000	0:55:15.326000	0:50:53.919000	0:43:39.577000	0:42:37.304000	0:42:50.127000	0:48:39.407000	0:54:39.229000	0:55:00.210000	0:51:05.553000	0:46:05.655000	0:43:09.040000	0:30:48.899000	0:39:02.659000	0:40:43.790000	0:40:20.553000	0:43:43.176000
Postcode sector 274	0:31:10.352000	0:18:22.931000	0:36:16.639000	0:32:56.874000	0:31:44.478000	0:46:18.047000	0:46:08.185000	0:42:49.412000	0:48:38.161000	0:39:28.474000	0:44:13.582000	0:22:32.397000	0:47:36.634000	0:34:46.488000	0:46:43.127000	0:36:30.181000	0:41:46.211000	0:38:42.343000	0:49:01.581000	0:48:21.085000	0:38:04.654000	0:48:05.846000	0:08:15.024000	0:22:06.322000	0:25:43.163000	0:37:33.875000	0:47:07.956000	0:18:41.713000	0:52:57.062000	0:49:17.355000	0:51:49.608000	0:51:40.265000	0:49:28.199000	0:51:54.631000	0:47:33.224000	0:40:18.882000	0:39:16.609000	0:39:29.432000	0:45:18.712000	0:51:18.534000	0:51:39.515000	0:51:35.306000	0:41:33.560000	0:38:36.946000	0:26:16.805000	0:34:30.565000	0:36:11.696000	0:35:48.459000	0:39:11.082000
Postcode sector 275	0:34:24.309000	0:23:43.628000	0:39:24.015000	0:37:30.733000	0:30:35.493000	0:50:51.906000	0:52:40.625000	0:47:23.271000	0:53:12.020000	0:44:02.333000	0:48:47.441000	0:28:50.166000	0:52:10.493000	0:41:04.257000	0:53:01.662000	0:42:47.950000	0:48:47.806000	0:45:00.112000	0:47:48.831000	0:47:08.336000	0:36:51.904000	0:52:39.705000	0:12:18.480000	0:22:39.301000	0:32:44.758000	0:36:21.125000	0:45:55.206000	0:25:12.839000	0:50:42.271000	0:47:02.563000	0:49:34.817000	0:49:25.473000	0:47:13.407000	0:49:39.839000	0:45:18.432000	0:38:04.090000	0:37:01.817000	0:37:14.641000	0:43:03.921000	0:49:03.742000	0:49:24.724000	0:46:50.238000	0:43:52.196000	0:40:55.581000	0:28:35.440000	0:36:49.201000	0:38:30.331000	0:38:07.094000	0:41:29.717000
Postcode sector 276	0:37:48.148000	0:25:30.566000	0:42:54.434000	0:39:34.670000	0:38:22.274000	0:52:55.843000	0:52:45.980000	0:49:27.208000	0:55:15.957000	0:46:06.269000	0:50:51.378000	0:28:26.367000	0:54:14.430000	0:40:40.458000	0:52:37.863000	0:42:24.151000	0:48:24.006000	0:44:36.313000	0:58:19.476000	0:57:38.980000	0:47:22.549000	0:54:43.641000	0:11:09.770000	0:32:28.682000	0:32:20.959000	0:46:10.075000	0:56:25.851000	0:25:49.347000	0:49:29.521000	0:45:49.813000	0:48:22.067000	0:48:12.723000	0:46:00.658000	0:48:27.090000	0:44:05.683000	0:36:51.341000	0:35:49.068000	0:36:01.891000	0:41:51.171000	0:47:50.993000	0:48:11.974000	0:44:15.621000	0:50:09.965000	0:47:13.350000	0:34:53.209000	0:43:06.970000	0:44:48.100000	0:44:24.863000	0:47:47.486000
																													1:00:00.166000	0:56:20.458000	0:58:52.711000	0:58:43.368000	0:56:31.302000	0:58:57.734000	0:54:36.327000	0:47:21.985000	0:46:19.712000	0:46:32.536000	0:52:21.816000	0:58:21.637000	0:58:42.618000	0:52:11.660000	0:49:46.165000	0:46:49.551000	0:34:29.410000	0:42:43.170000	0:44:24.301000	0:44:01.064000	0:47:23.687000
[truncated: 257 more columns]
